# Supplementary material for: Comprehensive Analysis of the Polygalacturonase Gene Family and Transcriptome Screening for Candidate Genes Associated with Postharvest Softening in Atemoya
Source: Plants (Basel). 2026 Jun 16;15(12):1859. doi: 10.3390/plants15121859 (PMC13307537; doi:10.3390/plants15121859)
Supplement: Supplementary file 1 [file plants-15-01859-s001.zip]

Archive with 1 entries (1 files):
- plants-4319829-Supplementary.xlsx
