# Supplementary material for: Comprehensive Analysis of the Polygalacturonase Gene Family and Transcriptome Screening for Candidate Genes Associated with Postharvest Softening in Atemoya
Source: Plants (Basel). 2026 Jun 16;15(12):1859. doi: 10.3390/plants15121859 (PMC13307537; doi:10.3390/plants15121859)
Supplement: Supplementary file 1 [file plants-15-01859-s001.zip › plants-4319829-Supplementary.xlsx]

## Sheet: Table S1
Table S1. Protein sequences of identified AaPGs in atemoya
Gene Name	Gene ID	Protein sequence
AaPG01	AsquamosaB01T000738.1	MSGPKSQLLLFFLSMICLICYSSSYSSNLVQDLSSCDRYDTLPYPYPAYFGIIDEEIPLF SSQLSTMMPAAAAGPSASTCHTIFDDDDDDEMGSPQRSTSIVNVDDFGARGDGTDHDNKA FKLAWKEACALSAPSVLLVPANKNYLLKPITFSGPCNSSITVTIHGTIEAPSSLSAWNGL NRRQWIAFQNIENLRVGGGGNIHGNGQKWWENSCKVNEKFPCKDGPTALTFSSCNNLRLR NLKIRDSQQMHVSIEKCSNVRASNLMITAPETSPNTDGIHISNTQNILVINSIIGTGDDC ISIETGSRNVTAMNITCGPGHGISVGSLGDGESEAHVSEVTVDGANLFGTSNGVRIKTWQ GGSGSASSIKFENIYMQNVARPIIIDQNYCDSK…
AaPG02	AsquamosaB01T001902.1	MKGLVAILLLLLALGVVKGDKGQSNAQCKYKKALPSASRPHSVSVVEFGAVGDGKTLNTL AFENAIFYLKSFADKGGAQLYVPSGRWLTGSFNLTNHLTLFLERDAIILASQDSSHWPLV DPLPSYGPGKEASGRRHRSFIHGYMLQDVVVTGDNGTIDGQGAVWWQWSRSHSLNYTPPH LLEFESSSGILVSNLTFLNSPSWHIHPVYCSNVHLQNITIHAPSDSPSTNGIVPDSSSNV CIEDCTISVGNDCIVLKSGWDEYGILYGQPTSSVHITRVHLRTPLGSALAFGSEMSGGIS STHAEHINISNSFIGIEFKTAEGRGGFMKDIFLSNIEMENVHAALRLNGHYGTHPDEHYD PNANPVISGIAIRNMIGTNITLSGNLTGIHRAP…
AaPG03	AsquamosaB01T002368.1	MLQHEALISICLLIMVGFLCLRPSECSSRSGWKLPDPSFEYPSTNCRAHSVSLTDFGGVG DGMTLNTQAFQAAIDHLSKLSSDGGGQLFVPPGKWLTGSFNLTSHFTLYLHKDALILGSQ NEADWPLVDPLPSYGRGRDGPGGRYCSLIFGSKLTDVVITGDNGTINGQGAIWWDKFKKD QLNYTRPYLIEILFSDQILISNITLVDSPSWNVHPVYSSNVIVKGITILAPLVSPNTDGI NPDSCSNVRIEDCFVVSGDDCIAIKSGWDQYGIAFGMPTEHVIIRRFTCISPTSAVIALG SEMSGGIRDVRAEEIYALNSESGVRIKTAPGRGGFVEDIYVKGMSLMTMKWVFWMTGNYG QHPDNKTDLSAIPVVKRISYSDVVAENVTMAAK…
AaPG04	AsquamosaB01T003472.3	QAFQEAWKAAaFSGKSTLVVPAGGEFLLGAITFEGPCAHGSPSFVIQGTLKAVLESSAF PDDSWMEFVQLDGIMMSGGGIVDGQGRHTWVGDDCPDHKCKTPPINLKFRRVNNSEIHDL YVRNSKGFHINLYGCEDFKIYNVDIAAPEDSPNTDGIHISRSKNIHISNCNIGVGDDCIS IGAGNQGVTVEKVYCGPGHGISVGSLGKYEDEEAVSNIYVTDCTLAGTTNGVRIKTWPAS PVVQADNFTFEDITMKNVQFPIIIDQKYCPSRRCSNEQPSNVKISNIVYKNIKGTSFSKL AVNLAaSAFPCKNIQLTDIDLKYQDAGDEVRSLCYNADVSASGVQNPRPCLIKQ
AaPG05	AsquamosaB01T003501.1	TSQVALLLLLVLSSSAEAVKGKVEGQCKYGRSLNLNPRPHSVSILEFGAVGDGKTLNTLA FQNAIFYLRSFADKGGAQLYVPAGRWLTGSFNLISHLTLFLEKDATVLGTQDLSEWPVVD PLPSYGQGIDVPGRRYRSLINGNTLKDVVITGMIETGNNGTIDGQGSFWWEIFYSHLLNF SRPHLVEIENSTDVVISNLTLLNSPAWNIHPVYCSNVQVFNISISAPSYSPYTDGIVPDS CSDVCIKDSYISVGHDAISLKSGWDEFGIAFARPTSNVHVVNVYLHTPSGSALAFGSEMS GGISDIRVEDLNIRDSQTGIQVKTTPGRGGYVKDISISYVEMADVQVAIALNGHIGGHPD DHYDPDAYPNISGITIKNVIGANVSIAGNITGL…
AaPG06	AsquamosaB01T003754.1	MEQGQMLLLVFFICLCLPSLPPINGRFHHHTKHKHHHQISQIAAPPDLSPELDLEPSPAP EALSRPSPAPEPANATSDSSTVNSSKVFNVRSFGAVGDAVTDDTQAFSAAWEEACQVESG TVLAPEGYTFMIQTMIFAGPCENGFTFQVDGVLSPPDGPDNWPRNASRRQWLVFYRMDGM RLQGGGIIDGRGEKWWNLPCKPHRGINGTTMTGPCDSPVALRFFMSSNLTVQGLKIRNSP HFHFRFDGCRNVHIDRISVYSPALSPNTDGIHVENTESVGIYDSVISSGDDCISIGSGSF NVDIKNVTCGPSHGISIGSLGVRNSHACVKNITVSDSIIRHSANGVRVKTWQGGSGLVSS VTFQDIVMDTVRNPIIVDQYYCLGRVCANQTSA…
AaPG07	AsquamosaB01T003757.2	MSTSIFGGGFFICLLITVLALNLHDAQGRVHYHKKKKSHGSQIPSPAAPPLPYPPTSPPE SGGPGNGSEGNCIFDVRSYGAVGDGSTDDTEAFVSAWKAAaVESGVVLLPSAYTFMIRS TIFSGPCQRGLVLQVDGVLMPPNGPKNWPKEDSARQWLVFYRLDEMTLRGSGVVEGNGEE WWNLPCKPHRGPNGSTLPGPCDSPPLIRFFMSSNLMLRDLRIQNSPQFHVKFDGCNDILI ENISINSPALSPNTDGIHVENTKSVGIYNSIISNGDDCVSIGTGCSGVNIENVTCGPGHG ISIGSLGMHNSQACVSDISVRNTVIRDSDNGVRIKTWQGGTGSVSSIFFENILMENVRNC IIIDQYYCLSKACRNETSAVFVTDVSYRSIKGTY…
AaPG08	AsquamosaB01T003875.1	MKRRSITLLEVLLVLVSISEVPWPAGGSSYCKQSRSRAFRPHSVTITEFGAVGDGVTLNT KAFQNAIFYLQTFADKGGAQLFVPAGRWLTGSFSLISHLTLLLDKDAVILGSTDSDDWPI VDPLPSYGRGRELPGGRHRSLVYGHNLTDVIITGDNGTIDGQGLIWWNWFRNQTLNYTRP HLVELMYSKGVVISNLTFLNSPFWTIHPVYCSRVHVYDVTILAPLSSPNTDGIDPDSSDD VCIEDCYMSIGDDLISIKSGWDEYGISYGRPSTNIVIRRLSGQTASSAGIALGSEMSGGI SEVHVEGLQLFNSKSGIRIKTSPGRGGYIRNIYISNVVMTNVDVAIRFTSMYGEHPDGNY SPKALPFINRVTFKDITGENITLAGTLQGLEGD…
AaPG09	AsquamosaB01T004618.1	MALHRHRPDLSRWTPSFLTSLTVLWTALFVLIYLWQTAAIGGGRLRTLLPFRPRAPPRPC PLLRPLAFDLTKFGGVGDGVTLNTAAFERAVATIAKLARKGGGQLNVPAGVFLTAPFNLT SHMTLFLAEDAVILGAEDEKYWPLMPPLPSYGYGREHPGPRYGSLIHGQNLNDVVITGFN GTIDGQGRAWWRKHRQKVLKHTRGPLLQLMWSTNIHISNITLRNSPFWTLHPFDCRNIVV SHVTILAPLNEAPNTDGIDPDSCENVVIEDCYISVGDDGIAIKSGWDQYGIAYGRPSSNI LLRNLIIQSAISAGVSIGSEMSGGVSNVTVENLIVWNSKRAVRIKTSPGRGGYVRDIYLR NLTFDNTRVGIIIKTDYNEHPDSEYDPKCLPII…
AaPG10	AsquamosaB02T000084.1	MIIIFYLNKMLKLLVWILLLLCATTRCGASGRRQLLTCAGTVPMQWRRDVISIKDFGGVG DGKTLNTKAFRAAIYRIQHLRRRGGTVLYIPPGVWLTESFNLTSHMTLFLAKDAVVRASQ DTRHWPLIDPLPSYGRGRERPGGRHMSFIHGNGLEDVIITGDKGTIDGQGYVWWDMWRRR YLRYTRPSLIEFMYSKDILISNVVLLNSPFWNIHPVYCSNVVIRYVTILAPFDSPNTDGI DPDSSYNVCIEDCYIATGDDLVALKSGWDEYGIRYGRPSYGITIRRVRGTTPFAGIAIGS ETSGGIENVLVQDVSIFNSGVGIHLKTNIGRGGIIKNITVTDVFMENVRKGIRIAGDVGD HPDSWFNPNALPVVDMVTLRDVWGVNVRQAGSI…
AaPG11	AsquamosaB02T000974.1	MAHSTNFLLALVFLFLLRSANGAYNILNFGARPDGKTAATQSLLKAWAAACASPRPATIL VPKGSFLLGPTVLRGPCKSKIRIQTYGTFLAPSNYAALATSGRWLHFDSVQGLSIYGGTF DGRGAGLWACKASRGQCPAGATSLSINNGKDILISGVTSINSQLFHMAINTCKGVTIRKV KIIAPGNSPNTDGIHVQQSTGVTILGTNIKTGDDCISVGPGTNNLWVEHITCGPGHGISI GSLGRDLNEAGVQNVTVKTAVFRGTDNGLRIKSWGRPSSGFVRGVVFQDAIMNNVQNPII IDQNYCPDNKGCPGQNSGVRISRVSYSNIRGTSATPVAVKFDCSAINPCKSIGLQDVKLI YQNRPARSSCKNAGGTTSGVVVPPSCL
AaPG12	AsquamosaB02T000975.1	MANSIISILYLSFFLFQSANGAYNVISFGAKPDGQTNSTAAFLSAWAAAaSARPATILI PRGKFLLSHTPLRGPCNNAKISIQIRGTLVAPSNYAAIQPYQQWLYLENVQGVSFYGGRL NGRGKRLWACKAAGRNCPTGASEYFLTYWYDHHHHLQSLVIHNAKDISIAGLTLTNSQLF HLVIHNSQNVELRGTRIIAPGDSPNTDGIHVQQSKNVAIVLAAIKTGDDCISVGPGTMNL WVERVACGPGHGISIGSLAKALNEEGVQNVTVKRVMFSGTQNGLRIKSWGRPSYGFVRGV VFQNGIMRDVQNPIIIDQNYCPHNKNCPGQHSGVKVRGVKYRNIRGTSATPVAVKFDCSP SNPCKDIGLHNVQLSYRNQAARASCANAYGTTSG…
AaPG13	AsquamosaB02T001976.1	MWWELWRNRSLEHTRGHLVEFTNSRNILISNLTFLNSPFWTIHPVYCSNVVINRMTILAP LHSPNTDGIDPDSSSHVCIEDCYIESGDDLIAVKSGWDQYGIATGRPSSNIVVRRVSGTT PTCSGVGIGSEMSGGISDVFIEHLHVKNSAAGVRLKTDRGRGGYITNITVTNMALDRVRI PIRFSRGANDHPDEGWDPKALPVVRGVYINNVVGRGISRAPVLEGLDGAPFELICMNNIQ LEGIAPPAKWQCQFIEGDTRGVFPFPCPQLQRNDSSSSWCRWS
AaPG14	AsquamosaB02T002690.1	MLRLRLTIFVCFLAWASLFLECVSAGDEVTCSDSVPMRNRLEVLWITDFGAVGDGQTLNT AAFRRAIYRIGHTRRRGGSLLYVPPGVWLTGSFNLTSHMTLFLARGAVIKATQDTANWPL INPLPSYGRGRERPGGRYMSFIHGDGLRDVIITGENGTIDGQGEVWWNMWRQGSLGFTRP NLIELVNSDGIIISNLVFKNSPFWNIHPVYCSGVVVRHVTILAPHDSPNTDGIDPDSSNN VCIEDCYIATGDDLVAVKSGWDEYGITYGRPSYGITIRRVTGSTPFAGIAVGSETSGGVE NVLAENLNIFNSGVGIHVKTNIGRGGIIKNITVSDVHLHNVRKGIKVAGDVGDHPDNNFN PNALPVVDGVTLKNIWGEKILQPGSIQGLKDSP…
AaPG15	AsquamosaB02T003394.1	MASSTSVMIMICNILLIIASFLSANAQLIISVADFGATGDGKTDATQAFLRAWSAACTSP QPATILVPARSKFRLGGVALEGPCSNTGITIRIQGILAAHDYRRMQSEDFWIRFSRVQGV SVIGGYLDGQGLGLWKCKAAAPESVCPAGTTSLAFFNSKDISIDGLTSINSKLYHIAIHS CSNVTVDNVRIYAPEDSPNTDGIHVERSTDVRIVNTGIKTGDDCISIGPGTRNLWIERVA CGPGHGISIGSLAKALKEDGVENVMVKSVVLTGTTNGLRIKSWARPSEGFVRGATFENVV MINVKNPIIIDQNYCPHNQGCPGQESGVKISQVSYKNIRGSSKSKVAIKFDCSPSAPCDG IRLQDIKLTFGNELQLDAASFCRNVKGATRGTV…
AaPG16	AsquamosaB02T003398.1	MASSTPIMFTISILVSFLLAALANADAIISVADFGAKGDGKTDATQAFLRAWSAACASAQ PTTFLVPARNKYRLGAVELKGPCSNTRITIRIQGILVAPDYRQMQSQDYWIKFSDVQGVS VIGGYLNGQGLSLWACKAAAASSNCPFGATSLAFFDSKDISISGLTSINSEIYHIAIDSS TNVTVDNVRIYAPKDSPNTDGIHVEQSRDVRIVNTGIKTGDDCISIGSGTKNLWIEHVAC GPGHGISIGSLGKELKEDGVENVTVKSVVFNGTDNGLRIKSWARPSDGFVKGVMFENSVM INVDNPIIIDQNYCPHNQGCPGQDSGVKISEVTYKNIRGTSTSKLAVTFDCSPSAPCDGI KLQDIKLTFANQRQVAQSLCKNVKGATNGLISP…
AaPG17	AsquamosaB02T003412.1	MAKFIHFLLPLLLFMVVSSVRGDYNIVSFGAKGDGVTDSTKSFLSAWAAAaAHGSGTIY VPPGSYLVTQASFAGPCRSSQITIRIDGTLVAPDGYGSNGHWILFHDVQGVSIQGGTIDG RGAHLYSCKASGGGCPHGATSLQFNNAKNIAISGLTSVNSKLFHIVIDGCTNAMVQGVRV MAPGNSPNTDGIHVQHSTGVTIIGSTIRTGDDCISVGPGTMNLWIEGIACGPGHGISIGS LGKELHEAGVQNVTVKSVSFSGTENGLRIKSWGRPSSGFVRGVTFEHAVMQNVQNPIIID QNYCPHNKGCPNQYSGISVSDVTYNDIKGSSATQVAVKFDCSYSQPCSKIDLQDVKLMYN NRPAQSTCKNADGISSGLMVPPSCLR
AaPG18	AsquamosaB02T003414.1	MAKQMNFFVSYLFIITLPLARGDYNVVDLGAVSDGVTDSSKSFLCAWARACASADQPASI YVPPGSYLLSQTIFSGPCKNRNITIRLEGTLVAPLDYARLSSSAHWLLFQNVGGVSIYGG TVDGRGSGLWACKASKRKCPFGERSLTFNNANDIMISGLRSINSQLFHIVIDGCKNVRIE GVNVMAPANAPNTDGIHVEQSTDVTITRTSIKTGDDCISIGQGTSNLWIEQITCGPGHGI SIGSLGKKLIEAGVRNVTIKSVELTETENGLRIKSWARPSNGFVKGVLFEHAMMHNVRNP IIVDQNYCPHHLHCPGQVSGVQVSDVNYSDIKGSSATDIAVKFNCSEARPCIGMELHDVE LTYENREAEASCNNAEGIASGFVFPTSCLRD
AaPG19	AsquamosaB02T003415.1	MGTQMRLLLSFLFMTIALLPLAQGDYNVVQFGAKADGVTDSTKAILSAWAKACASAQPAT IYIPPGSYLLSQTIFSGPCKNHQITIQVKGTLVAPANYAKLGSSGQWLVFENVAGVSIYG GTLDGRGSGLWACKASKGNCPYGARSLTFNKAQNIMINGLTSMNSQLFHIVIDECKNVMI RGVKVTAAGNSPNTDGIHVEQSTGVTITGASIKTGDDCISIGRGTSNLWIEQITCGPGHG ISIGSLGKQLKEAGVQNVTVKSVVFTGTTNGLRIKSWARPSNGFVKGVVFEHAVMKNVEN PIIIDQNYCPHNEHCPGQVSGVKVSGVRYSDIQGSSATAIAVKFDCSSTQPCSGISLQDV KLTYKNKQAESSCKNAQGKASGSVFPPSCL
AaPG20	AsquamosaB02T003416.1	MHFLVSSLFIIPLLSLAQGDYNVVEFGAKADGATDTSKPLLNAWAKACASVQPATISIPA GSYLVGQTIFSGPCGNNNITIQIKGTLVAPSIFATLGPSGYWIAFNDVRGVSILGGTLDG RGSALWACKASGRSCPAAASEISVKLTLFRREIANIRLALDKLQSRAGKTVGIRACHRRG VAAVWQCPEHRDQRPDVDQQPVLPHRDRWVHECANPWSEGEIAPGNSTNTDGIHVQHSTG VTITGSCMKTGDDCISIGPGTTNLWIEQIACGPGHGIRQALNEAGVENVTIKSAVFSGTQ NGVRIKSWGRPSNGFVKGVVFQDATMKNVHNPIIIDQNYCPHNEDCPRQYSGVKISNVIY SGIKGSSATEVAVNFDCSPTHPCTGIELQNVNL…
AaPG21	AsquamosaB02T003417.1	MPSRNRQEAIHLLSRLFCLSRPFTVLPSSKLSLSLSLSLMAYHMHFLLSFLFVVITFPLT QASYNVVELGAKTDGVTDSTKAFLSAWAKACGSGQPATIYVPAGTYFLGKATFSGPCKSP KITFQLKGKLVAPSNYATLGPSGHWLLFRDVSGVSIYGGTLDGRGSGLWACKGSIGNCPF GATTLQFNNAQNIVISGLTSINSQLYHIVIDGCTNAMLQGVKVMAPGNSPNTDGIHVQQS TGVTITGTSLKTGDDCVSVGPGTANLWIEKTACGPGHGISIGSLGKEKNEAGVQNVTVKS VVFTGTENGLRIKSWGRPSNGFVKGVVFEHAIMQNVQNPIIIDQNYCPHEEDCPGQYSGV KVSDVTYSDIQGSSATEVAVNFNCSPTHPCSGI…
AaPG22	AsquamosaB02T003418.1	MNFLVFLSFFSVSLPTIAALYNVLDFGAQANGTADSTRAFLNAWASACASPTPCTILVPR GSYLVKTAMFKGPCKNDHIAVKIDGTLVAPSRFAAAGDDQQHRWLLFDGVQGISLQGGTM DGHGSALWACRASGRHCRHGYTSLAFHNANNVLIDGLKSVDSQLYHIVIQGSRNVTVQGV KILAPGDSPNTDGIHVQDSTDVTITDTGIHTGDDCISIGPGTMNLLIEKVECGPGHGISI GSLGKGLHEPGVQNVTVKWATFTGTQNGLRIKSWGRPSSGFVRGVVFEHAVMKNVQNPII IDQNYCPGKKHCPDQLSGVKISHVIYRNIQGTSATPIAIKFDCSASNPCKELGLQDVKLT YLNRSAKSSCKHADGTTSGLIVPPSCL
AaPG23	AsquamosaB02T004285.1	MPNHMHSLVPYLFIVFLPLAQGDYNVVDFGAKADGATDSSEALLSAWAKACASAQPATIS IPTGSYLVGQTILSGPCRNIKITIQIKGTLVAPSNFATLGPSGRWIRFNGVRGVSIYGGT LDGRGSALWDCKASGRSCPFGASSLEFNNCRDIDVKGLTSINSQLYHIVIDGCTNAKVEG VKVMAPGNSPNTDGIHVQQSTGVTITAASIRTGDDCISIGPGTSNLWIEQTACGPGHGIS IGSLGKELNEPGVQNVTVKSAVFTGSQNGLRIKSWGRPSNGFVKGVIFQHAFMQNVQNPI IIDQNYCPHDEDCPGQGSGVAVSDVTYNDIHGSSATEIAVKFDCSPTHPCNTIRLHDVKL SYYDSHRARSSCRNVGGTTSGVVLPPSCL
AaPG24	AsquamosaB02T004960.1	MAHHMHFLLSFLFVVITFPLTRASYNVVELGAKTDGVTDSTKAFLSAWAKACASGQPATI YVPAGTYLLGKATFSGPCKSPKITFQLKGKLVAPANYATLGPSGHWLLFQDVSGVSIYGG TLDGRGSGLWACKGSSGNCPFGATTLQFNNAQNIVISGLTSINSQLYHIVIDGCTNAMLQ GVKVMAPGNSPNTDGIHVQQSTGVTITGTTLKTGDDCVSVGPGTTNLWIEKIACGPGHGI SIGSLGKEKNEAGVQNVTVKSAVFTGTENGLRIKSWGRPSNGFVKGVVFEHAIMQNVQNP IIIDQNYCPHEEDCPGQYSGVKVSDVTYSDIQGSSATEVAVNFNCSPSHPCSGIELQDVK LTYNNNNAESSCKNAQGTASGFVVPPSCL
AaPG25	AsquamosaB03T001474.1	MPRNLHHFLAFFVLWFAAAAAALFGNESMKVFNVQDFGAVADGETDSSKAFLEAWNGACA WNGEGRVVVPKGTFLVGPVGFSGPCKGPITFQLSGVMKAPGELDKFPSQSWVEFLYLSNL LLTGGGTFHGQGSLAWPYNKCDQSFNCKPLPTSLRLSFVNDSKIRNISSVDSKQFHVTVF QCYNIRFINVNISAPAESPNTDGIHIGDSAGVSISRSAIGTGDDCVSIGPGSTNVSVSNV FCGPGHGISVGSLGKYPGDRDVRNVTVRNCTLSNTDNGLRIKTWPDSTDMSATNFTFEDV VMSNVRYPIIIDQLYCPRSDCSQEISDVRFDDIRGTSASLVAINLVCSKEKPCQNLTMNN IDLKYIGPEGPAQSLCINTKGISTGLQSPPSCL…
AaPG26	AsquamosaB03T001821.1	MGEPSLSGRFSPHRVDFKRWVPAVVSSHKALIAVLWIAGFASFFMWQGNFGDGFLSFRWA PVIACPNLRPVAFNLTDFGGVGDGVTLNTQAFELAVAAISKLGRRGGGQLNVQAGVWLTG PFNLTSHMTLFLAEGAVIRGIEDESYWKLMPPLPSYGYGREHRGPRYGSLIHGQHLRDII ITGHNGTIDGQGQIWWQKYRRKLLNRTRGPLVQIMWSRDIVFSNITLRNSPFWTLHPYDC KNVTVSNVTILAPLTEAPNTDGIDPDSCQDMLIENCYISVGDDAIAIKSGWDQYGIAYGQ PSSNILIRNLVVQSMVSAGVSIGSEMSGGVSNVTIENLHVWNSRRAIRIKTSPGRGGYVR HITYRNVTLDNLRVGIVIKTDYNEHPDRGYDPK…
AaPG27	AsquamosaB04T000488.1	MVCHRSSIPPNNPQAPAIICLLLGLGFVYCLKAAECSSRHWKSGPLEYPSTNCRAHSASL TDFGGIGDGVTLNTKAFQAAIDHLSEFSSEGGGGGQLFVPPGKWLTGSFNLTSHFTLYLH KDAEILGSQDEADWPLIAPLPSYGRGRDEPGGRYSSLIMGLNLTDVVITGDNGTINGQGA IWWDKFKNKQLNYTRGYLIELIFSDQILISHITLVDSPSWNVHPVYSSNIIVKGITILAP LESPNTDGINPDSCTNVRIEDSFVVSGDDCIAIKSGWDQYGITFGMPTEHVIIRRFTCIS PTSAVIALGSEMSGGIQDVRAEEIYAVNSESGVRIKTAPGRGGFVKDIYVKGMSMMTMKW VFWMTGNYGQHPDNNTDLNAMPVVKSISYSDVV…
AaPG28	AsquamosaB04T000833.5	QAFLNAWKEACAWEGAARVLVPAGTFLVGPAIFKGPCKSSIVFQVTGVVKAPGLDKFPSD GWIEFQYIDGLMITGGGTFDGQGAAAWPHNQCPKTQKCKQLPTSLRLSFVNDATIRKITS LNSKQFHMNIFACKNVKLQALTITAPEDSPNTDGIHMGDVSGIKISRSVIGTGDDCISIG PGSSNISVSNVVCGPGHGISIGSLGKYATDKDVVDVKIRNCTIKGTTNGVRIKTWEDSTV MSASHFTFEDIVMSNVYNPIIIDQEYCPFASCGAKPPSRVKISEVSFKNIRGSSASEVAI NLLCSKGVPCQNVRLENINLEYKGVGGPAKALCASVKGISSGPQNPPSCL
AaPG29	AsquamosaB04T001817.1	MATSLRKNAILLLLVFGFLSLKGGECARQRILETFDYPATSCRAHSVSLTDFGGVGDGAT SNTKAFHAAITHLSQFSSSGGGQLYVPAGRWVTGSFNLTSAFTLYLHRDAVILGSQDLNE WPIIDPLPSYGRGRDAPGGRYSSLVMGSNLTDVIITGDNGTIDGQGALWWKKFHGKQLKY TRGYLIELMHSNQILISNLRLVNSPAWNVHPVYSSNIIVKGITITAPLNSPNTDGINPDS CTNVRIEDCYIVSGDDCVAIKSGWDEYGISYGMPTKQVIIRRLTCISPTSAVIALGSEMS GGIQDVRAEDITAIDSESGVRIKTAPGRGGFVKDIYVKGFTMHTMKWAFWMTGAYGSHPD GNYNPNALPVIDRVSYSNIVAENVTTAGRLEGI…
AaPG30	AsquamosaB04T002023.1	MRKNRSLKSFSLIILIFFLACFSSFHSCSARRGKHWRQKKGDSAPLTKKKGKSGNGYHHG GSKGGGGSKTNHPPAPQPPPKKETGNGYSTTVSVLDFGAKGDGKTDDTKAFEAAWAAACK VEASTMLVPAEYTFLVGPIAFSGPYCQPNIVFQLEGTIIAPTNFGAWGSGLFQWLLFTKL IGITVRGSGTLEGRGSVWWSDSQVDDPWADSQVDDSAIGTELSKMPSIKPTALRFYGSFN VTVMGITIQNSPQCHLKFDNCVGVLVHDMTVSSPGDSPNTDGIHLQNSKDVMIHGTNLAC GDDCVSIQTGCTNINIHSVTCGPGHGISIGGLGKDNTKACVSNITVRDIIMHNTMNGVRI KTWQGGSGSVQGIQFSNIQVSEVQTPIVIDQFY…
AaPG31	AsquamosaB04T002025.1	MEKTIFFSFFLLLFLFLVTVRAQGGDEYSVFDEGYMREEDIGGDWFEDDNGEKSEGEGFL APRSQKSGRVVVNVDSFGAVGDGISDDTLALRRGWETAaTKTAVLLVPEGRKYLVNATR FKGPCADKLIVQISGTIIAPSEPKEWDPKNPRVWLVFSMLDRVIFQGGGEFYGSGKKWWD TSCKKLKTSDCRSGAAPTALTIDSSSRIRVRNLSLKDSQQIHFTISRSESVRVSRLLIQA PSDSPNTDGIHITDTTDIVVQNSKIGTGDDCISIVNGTSNLKMKNIDCGPGHGISIGSLG KDNAMNIVTQVVLDTAILRGTTNGLRIKTWQGGSGYVRAVRFANVKMIDVANPIIIDQFY CDSSTPCQNQTSAVQINQIMYENISGTSKTPRVM…
AaPG32	AsquamosaB04T002064.1	MQKTKKFFPLLFLLQFSTMLSVAYLSVSVVEGRTNYERRSRAPKHGGGSSKNSKKIPGQD SPAPQYSTIFDVLSYGAKGDGVSDDSKAFVAAWKAACKVPWATLIFPSEFKFLIRSITLV GPCMPHLLLKIDGTILALPNPSGWSKSSLFQWINFKWLHDFTIQGSGTVDGQGSSWWNLS TNQCTKKKSKHFPTTKPTAVRFFGSHNVTVRDISIINSPQCHLKFDSSTNVKVENLTISS PQNSPNTDGIHLQDTRDVEIKHSNIGCGETSQFSCVELKMPTDNLSKVMIVYRYKPDALA FTYITLTADQAMVLGGLGKDNSFACVSNVTVENVNGGRGAVRDVSFSNVQVTDVQIPIVI DQYYCDKGVCKNQSHAVAISGIKYTQITGTYSL…
AaPG33	AsquamosaB05T000417.1	MGSDSPRPQSSMKFGWVQISGTIKAPSDRAAWKGLDQNHWIIIINVQGLTIEGSGQIDGQ GATWWGCRRKNSLGILNCRNVVMRGLKFVNSGGKHILIHDTVGVKISQLSITAPEDSPNT DGIVLQGSQHVSVLGSNIGTGDDCVAVVGGSSDVNITKIICGPGHGISVGSLGMDGARDQ VSEIHVTNSQFIGTPNGARIKTWQGGSGFARDILFQQLTMTGVGKPIVIDQYYCNGAHGC SNKTSAVKVSNVEFAGIHGSTTEEVPISLAaQTVGCTGITLSNIRLYSANGKLLTSYAL DAKGKTTPPVVPSVLLS
AaPG34	AsquamosaB05T000439.1	MFSACRNGRYPPSFLFLLLLIPLLLSPLLFMPFPFYLLLSSNLNWQDSFDSLTQLPLIFR SFEDWIRPQWVISVDDYGAKGNGLNDDTKAFLDAWEAAaCYSRSVLKIPAGRTYLVKPA DFGGPCQSKVTLRISGNIVAPKDPKIWNELNPTKWLYFHGVDHLSVGGGGTINGMGQKWW ERSCKIHKTNPCHHAPTALTFHRCNNLEVSKLTLLNSQQMHMAVTLCYRVKVSHLQVIAP FNSPNTDAIHISASKQVEVQDTKIETGDDCISIVSNTSAVKIKNITCGPGHGISIGSLGK YNSCSEVHDILVDGAFISHTENGVRIKTWQGGSGFARDITFQNIAMVNVSNPIIIDQYYC DSPSPCPNQTQAVRVERVSYKHIRGTSATEEAIT…
AaPG35	AsquamosaB06T001857.1	MLALAAEANRAPAAKVFNVKNFGAIADGITDNSQALLNAWKQACEWGGGARVLVPAGTFL VGPVKFKGPCKSPIIFHVTGVVKAPGLDKFSSDGWIEFQYVNGLMVTGGGTFDGQGAAAW PYNQCPKMEKCKLLPTSLKFSFVNHATIRQITSLNSKLFHMSLFASTDLKLQALTITAPA HSPNTDGIHMANVHGISISRSVIGTGDDCISIGPGSSNISISSIVCGPGHGISVGSLGKY ATDRDVEDVKIKNCTLKDTTNGVRIKTWEDSAVMSASHFTFEDIVMNNVYNPIIIDQKYC PSRSCNSGSPSRVKISEVSFRDIRGSSASQVAVNLVCSQGVPCQNVSLENINLEYKGRKG ATKAWCSNVKGVSSGAQHPPSCL
AaPG36	AsquamosaB06T001862.1	MGWRKSSAWVLCSLFLFALAAEAQEKVFNVQDFGAVPDGNTDCTKAFLDTWAAACAWEGP TRYLIPGGGTFLLGPITFKGQCKAPQLVFEVAGVVKAPGLDKFPSDGWIEFMYINSLVVT GSGTFDGQGDEAWACKTAGTCKHLPISLRFTFLNNGSVSQITSLNSKNFHISLFGCNNLE LKGLTITAPKDSPNTDGIHMASVNGIHISDSVIGTGDDCVSIGPTSNDVTVRNVVCAPGH GISIGSLGKGPNDKDVTGIQVQNCTIKDAMNGVRIKTWEDSIVMGVSNLTFQDIIMENVQ NPIIIDQQYCPSKTCVPKNPSSVQISDVKFANIQGSSASKVAVNLLCSKSFPCKNVKLEN IDLEYKGQLPDGPAEASCTSVIGASSGTQNPPA…
AaPG37	AsquamosaB06T001863.2	MDPKSNAGVLFFLFIFAWAAEAQEKVFNVMDFGAVGDGKADCTKAFMDACNAACAWEGPS RYLIPAGGTYLLGPVLFTGPCRTPNQVVEVAGVVKAPASLDKFPSDVWIDFRYLDGLVVT GAGTFDGQGEAVIETESESCMQSLRFSFVDNARISQIKSINSKNFHMNVFACNNTEIKGV TIAALEDSPNTDGMHLSNVHGIRVLDSTIGTATTASGSGPPDPTSASGTWCAGRGTASAS GAWARARRTRT
AaPG38	AsquamosaB07T001761.1	MGQHFPTKSQQKQPANPCVRFTRNRGKMLPLSLLFLLFSSLSVQSPLATSRMIQLPAGCD RPSYFSVIDYGASGNGKRYDTRAIQAAVDAaDAGGGRVIFPAGSYLTATIFLRSGVVLE MEKGARILGGPRQEDYPRESRRWYVILADEARDVGITGPGEINGQGWKFVERADPRKNVM VSWNRTGDCRGDECRPRLVGFLRSSNVRVWNITLTQPAYWCLHIVGCNDTLIHDVSIQGD FDTPNNDGIDIEDSNNTVIKRCNINTGDDAICPKTYTGPLYNLTATDCWIRTKSSAVKLG SASRYEFKRLLFNNITIVDSHRGLGIQIRDGGKVSDVTFSNIRIRTRYYDPSWWGRAEPI YVTTCPRNIHSKAGFISDLRFINISAVSENGVFL…
AaPG39	AsquamosaB07T002449.6	MGLETFLLILSISCLCFCGRTYGGNVVDHTPSPFCAIDQESPYDIRQAYPTSFWPTSFDD HAQLSSHISDLEPPIYDDGGPDQSSPSNLVNVDEFGALGDGLTDDTEAFGKAWKEAaSL AAESVMMVPEDKNYLLKPITFPGPCKSFVRVMQIRGTIQASSNLSDWKESEQRRWLWFKD INGLQVEGGGTIDGNGKIWWKNSCKIDKSQFCFVQALTFASCKGLIVKDLNIKNSQQIHL SFQKCHFVKAANLTIIAPERSPNTDGIHVTATQNINIEDSVIGTGDDCISIVSGSKNIKA TNIKCGPGHGISIGSLGKGNSEDHVSEVIVDGAKIVGTTNGVRIKTWQGGSGNARHIKFQ NIEMENVTRPIIIDQNYCDSSKPCREQKSAVEIS…
AaPG40	AsquamosaB07T002451.1	NSQQVHLSFQRCHFVKAADLTIIAPERSPNTDGIHVTATQNINIEDSVIGTGDDCISIVS GSKNIKAKNITCGPGHEISIGSLGRGNSEDHVSQVMVDGAKLLGTTNGVRIKTWQGGSAN ARSIKFQNIEMKNVTRPIIIDQHYCDSSKPCREQKSAVKISDVVYRNIGGTSASKVAVEF DCSKSSPCKGIALKDINLVGAGGEAAVSSHENTHGTAQGKVYPPSCF

## Sheet: Table S2
Table S2. Genome assembly and annotation features of atemoya
Assembly	Atemoya	Hap1	Hap2
Genome size (Mb)	754	-	-
Number of scaffolds	754	-	-
Number of Chromosomes	7	-	-
Longest scaffold (bp)	79695450	-	-
Scaffolds N50 (bp)	34124726	-	-
GC content %	35.79	-	-
Complete BUSCOs %	96.4	-	-
Repeat sequences %	-	53.88	53.13
Number of protein-coding genes	-	31356	36098
Number of genes with annotation	-	26178	26905		.
Complete BUSCOs %	-	96.2	96.6

## Sheet: Table S3
Table S3. Nomenclature and protein properties of AaPGs in atemoya
Gene name	Gene ID	Start position (bp)	End postion (bp)	Amino acid length (aa)	Molecular weight (kDa)	Theoretical isoelectric point (pI)	Instability index	Aliphatic index	Grand average of hydropathy (GRAVY)	Predicted subcellular localization
AaPG01	AsquamosaB01T000738	8896145	8899448	473	50.5	5.36	48.23	80.19	-0.17	nucleus
AaPG02	AsquamosaB01T001902	25105813	25110616	464	50.23	6.06	46.96	89.31	-0.04	chloroplast
AaPG03	AsquamosaB01T002368	36043128	36049146	476	51.78	5.33	39.34	87.82	-0.06	chloroplast
AaPG04	AsquamosaB01T003472	104357979	104360447	355	38.48	5.51	44.02	78.79	-0.22	nucleus
AaPG05	AsquamosaB01T003501	104916235	104919582	460	49.47	5	39.63	95.74	0.09	chloroplast
AaPG06	AsquamosaB01T003754	109419716	109422350	482	52.29	5.61	48.71	79.85	-0.15	nucleus
AaPG07	AsquamosaB01T003757	109453459	109456370	468	50.47	5.23	51.91	78.89	-0.14	nucleus
AaPG08	AsquamosaB01T003875	112010240	112014726	476	52.27	6.15	49.8	89.83	-0.11	chloroplast
AaPG09	AsquamosaB01T004618	124776800	124783510	488	54.21	9.12	43.87	95.06	-0.14	chloroplast
AaPG10	AsquamosaB02T000084	1181075	1190442	451	50.08	9.12	43.61	93.08	-0.02	chloroplast
AaPG11	AsquamosaB02T000974	13154259	13155970	387	40.59	9.74	34.91	87.96	0.01	nucleus
AaPG12	AsquamosaB02T000975	13164271	13166235	402	43.43	9.64	33.21	87.11	-0.1	nucleus
AaPG13	AsquamosaB02T001976	27938754	27942241	283	31.35	6.44	49.47	84.66	-0.22	cytoplasm
AaPG14	AsquamosaB02T002690	38555928	38559572	465	49.93	6.31	35.55	90.75	-0.02	cytoplasm
AaPG15	AsquamosaB02T003394	50015385	50017523	399	42.41	8.72	41.4	91.18	0.04	nucleus
AaPG16	AsquamosaB02T003398	50122100	50123841	397	42.18	7.47	33.7	88.69	-0.02	nucleus
AaPG17	AsquamosaB02T003412	50287958	50289597	386	40.48	8.19	29.86	81.79	0	nucleus
AaPG18	AsquamosaB02T003414	50317159	50319065	391	42.16	6.36	36.02	87.26	-0.05	nucleus
AaPG19	AsquamosaB02T003415	50322820	50325367	390	41.02	9.1	28.56	85	0.01	nucleus
AaPG20	AsquamosaB02T003416	50338977	50342237	421	44.85	8.55	43.33	83.18	-0.13	cell wall
AaPG21	AsquamosaB02T003417	50356361	50358148	429	45.38	8.46	39.67	82.68	0	chloroplast
AaPG22	AsquamosaB02T003418	50369077	50370936	387	41.14	8.52	30.95	86.67	-0.03	cell wall
AaPG23	AsquamosaB02T004285	78104627	78109388	389	40.96	7.12	37.71	82.44	-0.07	cell wall
AaPG24	AsquamosaB02T004960	118492037	118493689	389	40.76	7.09	35.77	79.92	-0.02	nucleus
AaPG25	AsquamosaB03T001474	80874807	80878152	397	42.64	5.88	39.74	78.54	-0.07	chloroplast
AaPG26	AsquamosaB03T001821	86333235	86341294	491	54.7	8.62	44.06	90.67	-0.16	chloroplast
AaPG27	AsquamosaB04T000488	25159494	25167922	418	45.4	5.25	44.62	86.99	-0.06	vacuole
AaPG28	AsquamosaB04T000833	61170039	61172256	350	37.09	8.7	37.77	83.83	-0.02	cytoplasm
AaPG29	AsquamosaB04T001817	78291370	78295380	472	51.19	7.54	38.92	83.69	-0.1	cell wall
AaPG30	AsquamosaB04T002023	80997563	81001436	494	53.23	8.54	38.88	73.99	-0.24	nucleus
AaPG31	AsquamosaB04T002025	81032746	81037861	469	51.47	5.45	33.38	81.83	-0.25	vacuole
AaPG32	AsquamosaB04T002064	81529218	81532295	471	52.05	8.95	42.13	80.06	-0.22	cytoplasm
AaPG33	AsquamosaB05T000417	5222545	5224771	317	33.19	8.61	30.98	90.03	-0.03	nucleus
AaPG34	AsquamosaB05T000439	5454226	5459293	442	49.01	8.24	43.54	85.59	-0.12	nucleus
AaPG35	AsquamosaB06T001857	77350117	77353145	383	40.64	8.9	32.75	82.74	-0.03	nucleus
AaPG36	AsquamosaB06T001862	77432186	77435028	395	41.87	5.42	29.59	84.15	0.02	chloroplast
AaPG37	AsquamosaB06T001863	77439065	77442572	251	26.52	5.21	31.75	71.59	-0.01	cell wall
AaPG38	AsquamosaB07T001761	76250924	76259973	495	55.19	9.25	41.38	80.75	-0.33	chloroplast
AaPG39	AsquamosaB07T002449	86943564	86948258	460	50.01	5.3	44.6	79.24	-0.27	chloroplast
AaPG40	AsquamosaB07T002451	86985008	86987665	227	24.06	8.42	39.81	79.87	-0.31	cytoplasm
Average	-			416	44.87	7.31	39.5	84.54	-0.09	-

## Sheet: Table S4
Table S4. Protein sequences of identified AmoPGs in mountain soursop
Gene name	Gene ID	Protein sequence
AmoPG01	GWHPDQZG000227	MGLTSINSQLYHIVIDGCTNVRVEGVKVTAPGNSPNTDGIHVQQSIDVTITATGIRTGDD CISIGPGTNNLWIEQIACGPGHGISIGSLGKELNEPGVQNVTVKSAVFTGSQNGLRIKSW GRPSNGFVKGIIFQHAFMQNVQNPIIIDQNYCPHDEDCPGQGSGVAVSDVTYSDIHGSSA TEIAVKFDCSPSHPCNRIRLHDVKLSYYDSRRARSSCRNACGTTSGIVLPPSCL
AmoPG02	GWHPDQZG001703	MSFLKSLDRGHRADSAAPDHHRNNRQEPLKLSNVPSAPVTGPGVFDVSKLGAVGDGKTEN TKAFQEAWKAACSFAGKSTLVVPAGGEFLLGAITFEGPCAHGSPSFVIQGTVKAVLERSA FPEDWWMEFVQLDGITMSGGGVVDGQGRHTWEGEGCPDHQCKSPPINLKFRRVNNSEIHD LYVRNSKGFHINLYGCEDVKIYNMDIAAPEDSPNTDGIHVSRSKNIHISNCNIGVGDDCI SIGAGNQGVTVEKIYCGPGHGISVGSLGKYDDEEAVSGIYVSDCTLAGTTNGVRIKTWPA SPVVQADNFTFEDITMKNVQFPIIIDQKYCPSRRCSSEPSNVKISNIVYKNIKGTSFSKL AVNLACSAAFPCKNIQLTDIDLQYQDPADEVRS…
AmoPG03	GWHPDQZG001736	MHFSAFLCSEHCSCTSQVALLLLLVLSSSAEAVEGEVEGQCKYGRSLNLNPRPHSVSIVE FGAVGDGKTLNTLAFQNAIFYLRSFADKGGAQLYVPAGRWLTGSFNLISHLTLFLEKDAT VLGTQDLSEWPVVDPLPSYGQGIDVPGRRYRSLINGNNGTIDGQGSFWWEIFDSHLLNYS RPHLVELENSTDVVISNLTLLNSPAWNIHPVYCSNVQVFNISISAPSYSPYTDGIVPDSC SDVCIKDSYISVGHDAISLKSGWDEFGIAFSRPTSNVHMVNVYLHTPSGSALAFGSEMSG GISDIRVEDLNIRDSLTGIQVKTTAGRGGYIKDIAISDVEMADVQTAIALNGHIGGHPDD HYDPDAYPNVSSITIKNVIGTNVSIAGNITGLD…
AmoPG04	GWHPDQZG001984	MEQGQMLSLVFCICLCLSSFPAIDGRFHQHTKHKHHHQHSQIAAPPDLSPELDLEPSPAP EAFSRPSPAPEPANASSDSSTVDSSKVFNVRSFGAVGDAVTDDTRAFRAAWEEACQVESG TVLAPGGYTFMIQTMILAGPCENGFTFQVDGVLSPPDGPDNWPRNASRRQWLVFYKMDGM RLQGGGIIDGRGEKWWNLPCKPHRGIYGTSMTGPCDSPVALRFFMSSNLTVQGLKIRNSP HFHFRFDGCRNVHVDRISVYSPALSPNTDGIHVENTESVGIYNSVISNGDDCISIGSGSF NVDIKNVTCGPSHGISIGSLGIRNSHACVKNITVSDSIIRHSANGVRIKTWQGGSGSVSS VTFQDIVMDTVRNPIIVDQYYCLGRGCTNQTSA…
AmoPG05	GWHPDQZG001987	MSTSILGGGFFIWLLITVLALNLHDAHGRVHYHKKKKSHGSEISSPVAPPLPYPPTSPPE PGEPGGGPGNGGKGNCIFDVRSYGAVGDGSADDTEAFISAWKAACSVESGVILLPSGYTF MVRSTIFSGPCQRGLVLQVDGVLMPPNGPKNWPKEDSPRQWLVFYRLDGMTLRGSGVIEG NGEEWWNLPCKPHRGPNGSTLPGPCDSPALIRFFMSSNLMLRDIRIQNSPQFHVKFDGCS DILIENISINSPALSPNTDGIHVENTKSVGIYNSVISNGDDCVSIGTGCSGVNIENVTCG PGHGISIGSLGMHNSQACVSDISVRNVVIRDSDNGVRIKTWQGGTGSVSSIFFENILMEN VRNCIIIDQYYCLSKACRNQTSAVFVTDVSYRS…
AmoPG06	GWHPDQZG002075	MGPSKRKAAEGEEQKDLSHMKRRSITLLEVLLVLVSISEVPWPAGGSSYCKQSRSRAFRP HSVTITEFGAVGDGVTLNTKAFQNAIFYLQTFADKGGAQLFVPAGRWLTGSFSLISHLTL LLDKDAVILGSTDSNDWPIVDPLPSYGRGRELPGRRHRSLVYGHNLTDVIITGDNGTIDG QGLVWWNWFRNQTLNYTRPHLVELMYSKGVVISNLTFLNSPFWTIHPVYCSRVHVYDVTI LAPLSSPNTDGIDPDSSNDVCIEDCYMSIGDDLISIKSGWDEYGISYGRPSTNIVIRRLS GQTASSAGIALGSEMSGGISEVHVEGLQLFNSKSGIRIKTSPGRGGYIRNIYISNVVMTN VDVAIRFTSMYGEHPDGNYSPKALPFINRITFK…
AmoPG07	GWHPDQZG002230	MRKKLESLKHKFLTFDSQGVTAWLYNQCPKMHKCKLLPTSLRFSFLNDTTIRKSTSLSSK HFHMNIFACKNMKLQALTISAPGDSPNTDGIHMGDGSGTKVSRSVIDIGDDCISMGPGSS RLCFQRRLRSGAWHHRQQLRQACYRQRQKMWWT
AmoPG08	GWHPDQZG002233	MYPFSNVKKIYRKVNALMTTKCDGFFECIEGSMCKRSKHLHMNIFACKNVKLQALTISTL RDNRNIDSIRMGNSSISISNVVCGPGHGINISSIGKYSTDKDKDVLDVKIPNYIIKDTTN GPRIKTCSPTIFVILLNPCMHAKGHSNRTQERTHIPEMHINLADYEDDNLFQEANFANYL C
AmoPG09	GWHPDQZG003277	MVGFLCLRPSECSSRSGSRKLSESSDHSLEYPSTNCRAHSVSLTDFGGVGDGVTLNTKAF EAAIDHLSKLSSDGGGQLFVPPGKWLTGSFNLTSHFTLYLHKDALILGSQAQFKGLRNEA DWPLVDPLPSYGRGRDGPGGRYGSLIFGSNLTDVVITGAVFSGMHAICIPILLLLMAmoCL CFSLKYCTLIRPVIYMPGDNGTINGQGAIWWDKFKKDQLNYTRPYLIEILFSDQILISNI TLVDSPSWNVHPVYSSNVIVKGITILAPLVSPNTDGINPDSCSNVRIEDCFVVSGDDCIA IKSGWDQYGIAFGMPTEHVIIRRFTCISPTSAVIALGSEMSGGIRDVRAEEIYALNSESG VRIKTAPGRGGFVEDIYVKGMSLMTMKWVFWM…
AmoPG10	GWHPDQZG003830	MKGLVAILLLLLASGVVKGDEGESNAQCKYKKAWPSASRPHSVSVVEFGAVGDGKTLNTL AFENAIFYLKSFADKGGAQLYVPSGRWLTGSFNLTNHLTLFLERDAIILASQDSSHWPLV DPLPSYGPGKEAGRHRSLIHGYMLHDVVVTGDNGTIDGQGAVWWQWSRSHSLNYAPPHLL EFESSSGILISNLTFLNSPSWHIHPVYCSNVHLQNITIHAPSDSLATNGIVPDSSSNVCI EDCTISVGNDCIVLKSGWDEYGILYGQPTSSVHINRVHLRTPLGSALAFGSEMSGGISSI RAEHINISNSFVGVELKTAEGRGGFMKDIFLSNIEMENVHAALRLNGYYGTHPDEHYDPN ANPVISGISIRNMIGTNITLSGNLTGIPQAPFT…
AmoPG11	GWHPDQZG004983	MGGPKFQLLLIFFSMICLICYSSSYSSNLVQDLSFCDRYDTLPYPAYFGIIDEEIPLFSS QLPTMMPAAAAGPSASTCHTIFDDDEVGGSLRSTSIVNVDDFGARGDGTDHDDKAFNLAW KEACALSAPTVLLVPANKNYLLKPIIFSGPCNCSITVTIHGTIEAPSSLSAWNGLNPRQW IVFQNIENLRVRGGGKIHGNGQKWWENSCKVNKKLALTFSSCNNLRLRNLKIRDSQQIHI SIEKCSNVRASNLMITAPETSPNTDGIHISNTQNILVINSIIGTGDDCISIETGSRNVTA MNITCGPGHGISVGSLGDGKSEAHVSEVTVDGANLFGTSNGVRIKTWQGSAVVVSDVVYK NIRGTSATNEAVIFECSRSHPCRGIVLEAIDLV…
AmoPG12	GWHPDQZG007571	MNFLVFLFFSSVSLPTIAALYNVLDFGARADGTADSTRAFLDAWASACASPSPCTILVPH GSYLVKTAmoFKGPCKNDHIAVKIDGTLIAPSRFSDAGDEQQHRWLLFDGVEGISLQGGTI DGHGSVLWACRASGHHCRHGYTSLAFNNANNVLIDGLKSVDSQLYHIVIQGSRNVTVQGV KILAPGDSPNTDGIHVQDSTDVTITATGIHTGDDCISIGPGTMNLLIEKVDCGPGHGISI GSLGKGLHEPGVQNVTVKWATFTGTQNGLRIKSWGRPSNGFVRGVVFEHAVMKNVQNPII IDQNYCPGKKHCPDQLSGVKISHVIYRNIQGTSATPIAIKFDCSASNPCKELGLQDVKLT YLNRSAKSSCKHADGTTSGLIVPPSCL
AmoPG13	GWHPDQZG007572	METENVPPSDGVTDSTQAFLSAWAKACGSGQPATIDVPAGTYLLGKVTFSGPCKSPKITF QLKGKLVAPSNYATLGPSGHWLLFHDVSGVSIYGGTLDGRGSGLWACKGSSGHCPFGATT LQFNNAQNIVISGLTSINSQLYHIVIDGCTNAmoLQGVKVMAPGNSPNTDGIHVQQSTGVT ITGTSLRTGDDCVSIGPGTTNLWIEKTACGPGHGISIGSLGKEKNEAGVQNVTVKSVVFT GTENGLRIKSWGRPSTGFVKGVVFENAIMQNVQNPIIIDQNYCPHEEDCPGQYSGVKVSD VTYSDIQGSSATEVAVNFNCSPTHPCSGIELQDVKLTYNNNNRAQSSCKNAQGTASGFVV PPSCL
AmoPG14	GWHPDQZG007573	MHFLVSFLFLILLLPSAQGDYNVVDFGAKADGVTDSSKALLSAWAKACASGQPATISIPV GSYLVGQTIFSGPCENNNITIQINGTLVAPSNFSTLGPSGRWIAFDDVRGVSIFGGTLDG RGSALWACKASGRSCPSGASSLQFGNTKNIVISGLTLINSQFYHIVIDGCTNARVDGVNV MTPGNSPNTDGIHVQQSTGVTITGSSIKTGDDCISVGPGTTNLWIEQIACGPGHGISIGS LGQALNESGVENVTVKSAVFSGTENGVRIKSWGRPSNGFVKGVIFQDATMKNVQNPIIID QNYCPHDEDCPRQSSGVKISNVTYSGIQGSSATEVAVNFDCSPTQPCSGIQLQNVNLTYN NRQPQSSCENVEGSASGYMSPPSCL
AmoPG15	GWHPDQZG007574	MAKLIHFLLPLLLFMVLTSVRGDYNILSFGANGNGVSDSTKPFLSAWAAACSSHGSATIY VPPGSYLLTQASFAGPCRSSQIIFRIDGTLVAPDGYGSNSHWILFHDVQGVSIQGGTIDG RGDHLYSCKASGGNCPHGATSLQFNNAKNIAISGLTSVNSKLFHIVIDGCTNAmoVQGVRV MAPGNSPNTDGIHVQHSTGVTITGSTIRTGDDCISVGPGTMNLWVEGIACGPGHGISIGS LGKELHEAGVQNVTVRSVQFSGTENGLRIKTWGRPSSGFVRGVTFEHAVMQQVQNPIIID QNYCPHNKGCPNQYSGISVSDVTYNDIKGSSATQVAVKFDCSYRQPCSKIDLQDVKLMYN NRPAQSSCKNADGSSSGLMVPPSCLR
AmoPG16	GWHPDQZG007609	MASSTVPITFIICILAYLLSAALANADAIISVADFGAKGDGKTDATQAFLQAWSAACAST QPTTFLVPARNMYRLGAVELKGPCSNTGITIRIQGILVAPGYRQMQSQDYWIRFSDVQGV SVIGGYLNGQGLSLWACKAAAAASNCPFGTTSLAFFDSKDISISGLTSINSEIYHIAIDS SSNVTVDNVRIYAPKDSPNTDGIHVEQSRDVRIVNTGIKTGDDCISIGSGTKNLWIERVA CGPGHGISIGSLGKQLKEDGVENVTVKSVVFNGTQNGLRIKSWARPSDGFVKGVMFENAV MINVDNPIIIDQNYCPHNQGCPGQDSGVKISGVTYKNIRGTSTSKLAVTFDCSPSAPCDG IKLQDVKLTFFKQRQVAESLCKNVKGATNGLIT…
AmoPG17	GWHPDQZG008278	MLRLRFVISVSFLAWASLFLECVSAGDEVTCSDSVPMRNRLEVLRITDFGAVGDGQTLNT AAFRRAIYRIGHPRRRGGSLLYVPPGVWLTGSFNLTSHMTLFLARGAVIRATQDTANWPL IDPLPSYGRGRERPGGRFMSFIHGDGLRDVIITGENGTIDGQGEVWWNMWRQGSLGFTRP NLIELVNSDGIIISNLVFKNSPFWNIHPVYCRVLSLQLESLFIISGITFEPRLAGESIIL ICSDAIMSSHFLAGWVPLPVVTHSSNNVCIEDCYIATGDDLVAVKSGWDEYGIAYGRPSY GITIRRVTGSTPFAGIAIGSETSGGVENVLAENLNIFDSGVGIHVKTNTGRGGIIKNITV SDVHLHNVRKGIKVAGDVGDHPDNNFNPSALPV…
AmoPG18	GWHPDQZG008932	MDAEKPLLATIWGGISRPSWILVGLVFTILAVSWFHSSSPKHLLAPSSAFDAGAATSSLE AVVTCSGFYRPAAGSWPRKKVMSIREFGAVRDGRTSNTDAFRRAVEYLKAYGDKGGSQLN IPEGRWVTGSFNLTSNFTLYLEKGAVLLGSTDPKEWPVIEPLPSYGRGRERLGGRHNSLI HGDNLEDVVITGQNGIIDGQGRMWWELWWNRSLEHTRGHLVEFTNSRNILISNLTFLNSP FWTIHPVYCSNVVINRMTILAPLHSPNTDGIDPDSSSHVCIEDCYIESGDDLIAVKSGWD QYGIATGRPSSNIIVRRVSGTTPTCSGVGIGSEMSGGISDVFIEHLHVRNSAAGVRLKTD RGRGGYITNITVTNMALDRVRIPIRFSRGANDH…
AmoPG19	GWHPDQZG009983	MGNSIISILCLSFFLFQSANGAYNLISFGAKPDGHTNSTPAFLSAWAAACSSSRPATIII PRGRFLLSHTPLRGPCNNAKISIQIRGTLVAPSNYAAIQPYQRWLYLDNVQGVSFYGGRL NGRGKRLWACKAAGRNCPTGASSLVIHNAKDISITGLTLINSQLFHLVIHNSQNVEVRGT KIIAPGDSPNTDGIHVQQSKNVAIVLAAIKTGDDCISVGPGTMNLWVERVACGPGHGISI GSLAKGLNEEGVQNVTVKRVMFSGTQNGLRIKSWGRPSYGFVRGVVFQNAIMRDVQNPII IDQNYCPHNKNCPGQHSGVKIRGVKYGNIRGTSATPVAVKFDCSPSNPCKDIGLHNVQLS YQNRAARASCANAYGTTSGLVVPPSCL
AmoPG20	GWHPDQZG009984	MAHSTNFLLALLFLFLLRSANGAYNILNFGARPDGKTDAAQSLLKAWAAACASPRPATIL VPKGSFLLGPAVLSGPCNSKISIRIYGTFLAPSNYAALATSRRWLHFDSVQGLSVYGGTF DGRGAGLWACKASRGQCPAGATSLSINNGKDILISSVTSINSQLFHMAINTCKGVTIRKV KIIAPGNSPNTDGIHVQQSTGVTILGTNIKTGDDCISVGPGTANLWVEHITCGPGHGISI GSLGRDLNEAGVQNVTVQAVVFQGTDNGLRIKSWGRPSSGFVRGVVFQDAIMNNVQNPII IDQNYCPGNNGCPGQNSGVRISQVSYSNIRGTSATPVAVKFDCSAINPCKSIGLQDVKLI YQNRPAQSSCKNAGGTTSGVVVPPSCL
AmoPG21	GWHPDQZG010890	MLRLLVWILLTFCATTRCGASGRRQLPTCAGTVPMQWRRDVISIKDFGGVGDGNTLNTKA FRAAIYRIQHLRRRGGTVLYIPPGVWLTESFNLTSHMTLFLAKDAVIRASQDTRHWPLID PLPSYGRGRERPGGRHMSFIHGNGLEDVIITGDKGTIDGQGYVWWNMWRRRCLRYTRPSL IEFMYSKDILMSNVVLLNSPFWNIHPVYCSNVVIRYVTILAPFDSPNTDGIDPDSSYNVC IEDCYIATGDDLVALKSGWDEYGIRFGRPSYGITIRRVRGTTPFAGIAIGSETSGGIENV LVQDVSIFNSGVGIHLKTNTGRGGIIKNITVTDVFMENVRKGIWIAGNVGDHPDRWFNPN ALPVVDMVTLRDVWGVNVRQAGSMQGLTKSPFT…
AmoPG22	GWHPDQZG012575	MPWNLHHFLAFLLLWFTAAAAFGNESMKVFNVQDFGAVADGETDSSKAFLQAWNGACAWD GEGRVVVPKGTFLVGPVGFSGPCKGPITFQLSGVMKAPGELDKFPSQSWVEFLYLSNLLL TGGGTFHGQGAVAWPYNDCDQSFNCKPLPTSLRLSFVNDSKIRDISSVDSKQFHVTVFQC YNIRIINVNISAPAESPNTDGIHIGDSAGVSISRSVIGTGDDCVSIGPGSRDVSVSNVFC GPGHGISVGSLGKYPGDKDVRNVTVRNCTLSSTDNGLRIKTWPDSTDMSATNFTFEDVVM TNVTYPIIIDQLYCPRSDCSQKNPSRVQISDIRFDNIRGTSASHVAINLVCSEEKPCQNL TMNNIDLQYTGPEGPAQSLCINTKGISTGPQSP…
AmoPG23	GWHPDQZG012926	MGEPSLSGRFSPHRLDCKRWFPAVVSSHKTLIAVLWIAGFASFFMWQGNFGDGFLSFRWA SGTACPNLRPVTFNLTDFGGVGDGVTLNTQAFERAVAAISKLGRRGGGQLNVQAGVWLTG PFNLTSHMTLFLAEGAVILGIEPGMRERSASDRANLSIDRLTEPTIFALVVTRLVLSSVL FGSSIHTFRAFDLNNFTLSMSRVADFCYVANLSASVIFLLEGLFSRAHVMFIFVDIEWNP NSIAINVPEKGWKRDVRARGMLEAYSVVAPLIGGLDMPAVDESYWKLMPPLPSYGYGREH RGPRYGSLIHGQHLKDIIITGHNGTIDGQGQKWWQKYRRKLLNHTRGPLVQIMWSRDIVF SNITLRNSPFWTLHPYDCKNVTVSHVTILAPLT…
AmoPG24	GWHPDQZG013590	MRNLQVLILFILFSSTSLGFCHARRGRQWRQTRRPGGGGWAGTMPRRWESLEDGQSATFN VLHFGAKGDGITYDTKAFADAWTAACKVPKSMVVVPSGSTFLVGPVSFSGVNCQPKITFQ IDGTIVAPTSAGSWGSGSMQWLEFTKLTGGVVISGKGMVDGRGSVWWGRSDDLTADSDGR SRMPGTKPTAVRFYGSSDVTVTGITIKNSPQCHLKFDDCVGVSVSDVTISSPGDSPNTDG IHLQNSKSVSIHGTNLACGDDCISIQTGCSDVTIRNVQCGPGHGISIGGLGKDESKACVS NITVRDSVMQSTLNGVRIKTWQGGSGSVQGVLFSNIQVSDVEYPIIIDQFYCDGSHCRNQ SGAVSLSNIHYEKITGTYSVEPVRFACSDASPC…
AmoPG25	GWHPDQZG015282	MMVPEDKNYLLKPITFRGPCKSFVRVMIRGTIQASSNLSDWKESEQRRWLCFKNINGLQV EGGGTIDGNGEIWWKHSCKIDKSQPCKGAPTALTFASCKGLIVEDLNMKNSQQIHLSFQK CHFVKAANLTIIAPERSPNTDGIHVTATQNINIEDSVIGTGDDCISIISGSKNIKATNIK CGPGHGISIGSLGKGNSEDHVSQVTVDGAKIVGTTNGVRIKTWQGGSGNARSIKFQNIEM ENVTRPIIIDQHYCDSSKPCPEQKSAVEISDVVYRNIGGTSASRVAVEFDCSKSVPCKEI VLEDINLVGAGGEYTESSCKNVQGTAHGNVYPPSCF
AmoPG26	GWHPDQZG015956	MLPMWIPFLLFSSLSVQSQFAASRTIQLPAGCDRPSSFSVIDYGASGDGKRYDTWAIQAA VDACSDAGGGRVIFPAGSYLTETIFLRSGVVLEVEKGARILGGPRQGDYPRESRRWYVIL AEDARDVGITGPGEINGQGWKFVERADRRKNVMVSWNRTGDCRGDECRPRLVGFLGSSNV RVWNVTLAQPAYWCLHIVGCNDTLIHDVSIQGDFDTPNNDGIDIEDSNNTVIKRCTINTG DDAICPKTYRGPLYNLTATDCWIRTKSSAIKLGSASWYEFKRLLFNNITIVDSHRGLGIQ IRDGEELLVVLVGKVSDVTFSNIKISTRYYDPSWWGRAEPIYVTTCPRHIHSKAGFISDL RFINVSAVSENGVFLSGSDGGLLSNLKFINVNL…
AmoPG27	GWHPDQZG016065	MGATVGLLLFVSVPLYITSFGSALAGNTYNVARYGAIGNGRADDSQAFLSAWMTACGHGG PNPSVLFPGGGTFLLKPMTLNGPCMGSSITILVEGNLVAPNWIQGWNGASSWLIFHAING LRMQGRGKIGGQGSVWWSKSCFANPDQPKTSNCLQPPTALSFDACNDLQLSGVTLVDNPR NHISINDCFDVHIFNIFITAPADSPNTDGINVGNSQQVYIWDSTIATGDDCITILSGTSN VKISGVTCGPGHGISIGSLGLDGSSAAVEQVHVEHCTFNGTLNGARIKTWQGGSGYARGI TFEDMYINNVQFPIIIDQYYCTNIANTCANKSSSVRVSDVQFIGFHGTSSEDVAVKLACS ESVGCTGIVLQDIKLSPSKPGMQLSSLCVNAHG…
AmoPG28	GWHPDQZG016068	MAIFNINFGFIREKSIGIEAVFCSSFPHQSTFPDQPAIPAISSHGKPICQLSEPAITTIN SKIRPLIMAIAATSLSSNTTRVRFVFDEEALDLVFISVVLCIIASSAGTDLAVNIYNVLD FGASGNGSTDDSQNCLVPPTALSFAACNDLQITGITLVDNPRNQLSIDSRTGVRIYNISI TAPETSPNTDGINIGNSQYVYIWDCNIAAGDDCIGVLNGSSNVNISGIYCGPGHGIRTKR IHLVDFNSGSVGSLGEDRSYAAVEQVYVQHCIFNGTLNGARIKTWQFDINQVRSAQPVCF HYYLRG
AmoPG29	GWHPDQZG016072	METTMILVLLTLACSAmoARAQTLFNVMDFGAIGNGITDDSQAFLKAWQATCNTHKYHPMM VIPNKTFLLRPPVTFQGPCKSWIVRVQIIGTIVAPESIDAWKGLDPRGWLTFKGVEGLDI AGGGMINGRGFQWWKQSCQYNTKAECLKFAPTALRFLSCIRVRLKNLKLKDSPNTHILIE DSTRFKINQINITAPETSPNTDGIHIHASHEINLRQLRIGTGDDCISIGDRLSNINISRI HCGPGHGISIGSLGKDTTSMVQVKNIHVRDVHFTRTTNGVRIKTWQGAYGYARHIAFENV SFNWVDNPIIIDQYYYCSESHTCKNQTKGVKISDVRYKNMRGTSSTDVAINFMCSESMAC AGIHLEDIRLGSTGRMKTTSAYCFNAYGSIHG…
AmoPG30	GWHPDQZG018171	MDEADWPLIAPLPSYGRGRDEPGGRYSSLIMGSNLTDVVITGTFQTCSFSWLDNYLLHAE AGIMLGDNGTINGQGGIWWDKFKNKQLKYTRGYLIELMFSDQILISHITLVDSPSWNVHP VYSSNIIVKGITILAPLESPNTDGINPDSCSNVRIEDSFVVSGDDCIAIKSGWDQYGITF GMPTEHVIIRRFTCISPTSAVIALGSEMSGGIQDVRAEEIYAVNSESGVRIKTAPGRGGF VKDIYVKGMSMVTMKWVFWMTGNYGQHPDNNTDLNAmoPVVKSISYSDVIADNVTMAAELD GIPNAPFTDICLSNVTVGIIQSKKPIWNCTYVQGVSSDVSPRPCDLLPDQGSSANSCPYP ANKLPIEDVEFKMCCYKSIHQ
AmoPG31	GWHPDQZG018594	MDSKSKFSLAFLVLTFAFNVEAIAPTKVFNVKHFGAIADGTADCSKAFLNAWKEACAWEG AARVLVPAGTFLVGPAIFKGPCKSSIVFQVSGVVKAPGLDNFPSDGWIEFQYIDGLMVSG GGTFDGQGAAAWPHNQCPKTQKCKQLPTSLRFSFVNDATIRKITSLNSKQFHMNIFACKN VKLQALTITAPEDSPNTDGIHMGDVSGIKISRSVIGTGDDCISIGPGSSNISVSNVVCGP GHGISIGSLGKYANDKDVVDVKIRNCTIKGTTNGLRIKTWEDSTVMSASHFTFEDIVMNN VYNPIIIDQEYCPYASCGAKPPSRVKISEVSFKNIQGSSASEVAVNLLCSKGVPCQNVRL ENINLEYNGVGGPAKASCSSVKGISSGPQNPPS…
AmoPG32	GWHPDQZG018604	MDSKSKFSLAFLVLTFAFNVEAIAPTKVFNVKHFGAIADGTADCSKAFLNAWKEACAWEG AARVLVPAGTFLVGPAIFKGPCKSSIVFQVSGVVKAPGLDNFPSDGWIEFQYIDGLMVSG GGTFDGQGAAAWPHNQCPKTQKCKQLPTSLRFSFVNDATIRKITSLNSKQFHMNIFACKN VKLQALTITAPEDSPNTDGIHMGDVSGIKITRSVIGTGDDCISIGPGSSNISVSNVVCGP GHGISIGSLGKYATDKDVVDVKIRNCTIKGTTNGLRIKTWEDSTVMSASHFTFEDIVMNN VYNPIIIDQEYCPYASCGAKPPSRVKISEVSFKNIQGSSASEVAVNLLCSKGVPCQNVRL ENINLEYNGVGGPAKASCSSVKGISSGPQNPPS…
AmoPG33	GWHPDQZG019594	MAmoSLRKNAILLLLVFGFLSLKGGECAKQRILGTFDYPATSCRAHSVSLTDFGGVGDGAT SNTKAFHAAITHLSQFSSSGGGQLYVPAGRWVTGSFNLTSAFTLYLHRDAVILGSQDLNE WPIIDPLPSYGRGRDAPGGRYSSLILGSNLTDVIITGDNGTIDGQGALWWKKFHGKQLKY TRGYLIELMHSNQILISNLRLVNSPSWNVHPVYSRWKNAFVVPVWVGQNPPGVHPRYDLE ILNIHLYYNHKENDKCVFPNNDSKEYYFNVIVKGITITAPLNSPNTDGINPDSCTNVRIE DCYIVSGDDCVAIKSGWDEYGISYGMPTKQVIIRRLTCISPTSAVIALGSEMSGGIQDVR AEDITAINSESGVRIKTAPGRGGFVKDIYVKG…
AmoPG34	GWHPDQZG019762	MRRNCSLKSFSLIILIFFLACFSSFHSCSARRGKHWRQKKGDSASLTKKKGKSGNGYHHG GSKGGGGSKTSHPPAPQPPPKKETGNGYSTTFSVLDFGAKGDGKTDDTKAFEAAWAAACK VEASTMLVPAEYTFLVGPIAFSGPYCQPNIVFQLEGTVIAPTNFGAWGSGLFQWLLFTKL IGLTVRGSGTLEGRGSVWWSNSRLDDPWADSQVDDSAIGTELSKMPSIKPTALRFYGSFN VTVMGITIQNSPQCHLKFDNCVGVLVHDMTVSSPGDSPNTDGIHLQNSKDVMIHGTNLAC GDDCVSIQTGCTNINIHSVNCGPGHGISIGGLGKDNTKACVSNITVRDVIMHNTMNGVRI KTWQGGSGSVQGIQFSNIQVSEVQTPIVIDQFY…
AmoPG35	GWHPDQZG019764	MDKTIFFSFFFLLFLFLVTMRAQGGDEYSVFDEGYMPEEDIGGDWFEEDNGEKSEGEGFL APRSEKSGRVVVNVDSFGAVGDGISDDTLAFRRAWETACSAKAAVLLVPEGRKFLVNATR FKGPCADKLIVQISGTIVAPSEPKEWDPKNPKVWLVFSMLDRVIFQGGGEFYGSGKKWWD TSCKKLKTSDCRSGAAPTALTIDSSSRVIVRNLSLKDSQQIHFTISRSESVRVSRLLIQA PSDSPNTDGIHITDTGDIVVQNSKIGTGDDCISVVNGTSNLKMKNIDCGPGHGISIGSLG KDNTRNIVTQVVLDRATLRGTTNGLRIKTWQGGSGYVRAVRFANVKMIDVANPIIIDQFY CDSSTPCQNQTSAVQISQIMYENISGTSKTPKV…
AmoPG36	GWHPDQZG019801	MQKTKKFSLLLFLFQFSTMLSVAYLSVSAVEGRKNYERRSKAPKHGGGSSKNGKKSPGQD SPAPQYSTIFDVLSYGAKGDGVSDDSKAFVAAWKAACKVPWATVEVPSEFKFLIRPITLV GPCMPHLLLKIDGTILALPNPSRWSKSSLFQWINFKWLHEFTIRGSGTIDGQGSSWWNLS TNQCTKKKSKHFPTTKPTAVRFFGSHNVTVRDISIINSPQCHLKFDSSTNVKVENLTISS PQNSPNTDGIHLQDTRDVEIKHSNIGCGDDCVSIQTGCSGIHVHHINCGPGHGISLGGLG KDNSVACVSNVTVENVNVQDALSGVRIKTWQGGRGSVRDVSFSDVQVTDVQIPIVIDQYY CDKGVCKNQSHAVAISGIKYTQITGTYSLQPIR…
AmoPG37	GWHPDQZG021556	MGWRKSSAGVLCSLFFFALAAEAQEKVFNVQDFGAVPDGNTDCTKAFLDTWAAACAWEGP TRYLIPGGGTFLLGPITFKGQCKAPQLVFEVAGVVKAPGLDKFPSDGWIEFMYINGLVVT GSGTFDGHGDEAWACNTAGTCKHLPISLRFTFLNNGSVSQITSLNSKNFHISLFGCNNLE LKGLTITAPKDSPNTDGIHMASVNGIHISDSVIGTGDDCVSIGPTSNDVTVRNVVCAPGH GISIGSLGKGPNDKDVTGIHVQNCTIKDAmoNGVRIKTWEDSIVMGVSNLTFQDIIMENVQ NPIIIDQQYCPSKTCVPKNPSSVQISDVNFVNIQGSSASKVAVNLLCSKSFPCKNVKLEN INLEYKGQLPDGPAEALCTSVIGVSSGIQNPP…
AmoPG38	GWHPDQZG021565	MDSKSSTSVAFLVLTLAFATEAIALSKIFNLKHFGAIPDGTIDSSQLNVHEYCFIRMHFW MHGRRHVHGKVKLGFWSLKEHFLLDQLFKGPCKSPIVFQVTGAVKAPSLDKFLLDWWIEC QYINGLMLTGGGTFGGQGAAAWPHNQCPKKQKCKLLPTVMIASPSGLEAPTYISISNIVC GPGHGISIGCLGKYATDKDVVDVKIRNCTLKDTTNGVRIKTWQDSSVMTASHFTFEDIVM NNSPSRVKISEISFKNIWGSSASKVAVNPLCSKGVPCQNVRLENINLEY
AmoPG39	GWHPDQZG023807	MAWITKKMFSACRNGRYPPSFLFLLLLLLVPLLLSPLLFIPFPFYFLLSSNLNWQDSFDS LTQLPLILRSFEDWIRPQWVISVDDYGAKGNGLNDDTKAFLDAWEAACSYYSRSVLKIPA GRTYLVKPADFGGPCQSKVTLWISGNIVAPKNPKIWDELNPTKWLYFHGVDHLSVGGGGT INGMGQKWWDSHAIMLQRCNNLEVSKLTLLNSQQMHMAVTHCYRVKVSHLHVTAPFNSPN TDAIHISASKQVEVRDTKIETGDDCISIVSNTSAVKIKNITCGPGHGISIGSLGKYNSCS EVHDILVDGAFISHTENGVRIKTWQGGSGFARDITFQNIVMVNVSNPIIIDQYYCDSRSP CPNQTQAVKVERVSYKHVRGTSATEEAIKLACS…

## Sheet: Table S5
Table S5. Protein sequences of AtPGs in Arabidopsis
Gene name	Gene ID	Protein sequence
AtPG01	AT1G02460.1	MLTSTYNRNQVLGFMTLILTLMSLSEARNHHHKEKHKHNNHNHHSSKPKPPSSSISQPPT PPPGPPDSPAPSLPPSPSDDPADDNNGIYNVRKYGAVGDGETDDTEAFKTAWDSSCNNEN NTDSVLLVPYGYTFMIQSTIFTGPCRSYQFFQVDGTIVTPDGPESWPSNISKRQWLVFYR VNGMALKGEGVIDGRGQKWWDLPCKPHRSVNKSAIVTGPCDSPIALRFFMSSNLRVEGLQ IKNSPQFHFRFDGCQGVHVESLHITAPPLSPNTDGIHIENSNSVTIYNSIISNGDDCVSI GSGSYDVDIRNLTCGPGGHGISIGSLGNHNSRACVSNITVRDSVIKYSDNGVRIKTWQGG SGSVSGVTFNNIHVDSVRNPIIIDQYYCMTKDC…
AtPG02	AT1G02790.1	MANARSLVAKANNINVGSLILMALVFGSCVANGEYLGGRRGLAANSGNPTVYDITKFGAV GDGSTNTFKAFLNTWIQVCDSPVPATLLVPKGTFLAGPVIFAGPCKSKVTVNVIGTIIAT TSGYATPEWFLFERVDNLVLTGTGTFHGKGEAVWKADGCGKKVQCNLPPTSLKFRNMKNV EINGISSVNAKAFHMFLVKTENVNIQNIKLTAPAESPNTDGIHLSNADNVSILDSTIATG DDCVSVGRGSNNVTVERVICGPGHGLSVGSLGKYKNEEDVSGIHVNNCTMIETDNGLRIK TWGGSDPSKAVDIKFENIIMQSVKNPIIIDQNYGSRGGDSQVAISDILFKNIRGTTITKD VVQIMCSKSVPCQGVNVVDVNLDYVGKTGGEKK…
AtPG03	AT1G05650.1	MTKSAITFPLIFTLLTFIDVSSSASIVFNVVSFGAKPDGVTDSTAAFLKAWQGACGSAAS ATVVVPTGTFLLKVITFGGPCKSKITFQVTGTVVAPEDYRTFGNSGSWILFNKVNRFSLV GGTFDARGSGFWSCRKSGQNCPPGVRSISFNSAKDVIISGVKSMNSQVSHMTLNGCTNVA VRNIRLVAPGDSPNTDGFTVQFSTGVTLTGSTVQTGDDCVAIGQGTRNFLISKLACGPGH GVSIGSLAKQLNEDGVENVTVSSSVFTGSQNGVRIKSWARPSTGFVRNVFFQNLIMRNVQ NPIIIDQNYCPSNQGCPTEHSGVKITQVTYKNIQGTSATQEAMKLVCSKSNPCTGITLQD IKLTYNKGTPATSLCFNAVGKNLGVIQPTSCLNR
AtPG04	AT1G05660.1	MTKSVIRFSLLFTLLTFIDVSISASNVFNVVSFGAKPDGVTDSTGAFLKAWQGACVSASS ATVVVPKGTFLLKVITFGGPCKSKITFQVAGTVIAPEDYRTFGNSGFWILFNKVNRFSLV GGTFDARANGFWSCRKSGQNCPPGVRSISFNSAKDVIISGVKSMNSQVTHMTLNGCTNVV VRNVKLVAPGNSPNTDGFHVQHSTGVTFTGSTVQTGDDCVAIGPGTRNLLITKLACGPGH GVSIGSLAKELKEDGVENVTVSSSVFTGSQNGVRIKSWARPSNGFVRTVFFQDLVMKNVE NPIIIDQNYCPTHEGCPNEYSGVKISQVTYKNIQGTSATQEAMKLVCSKSSPCTGITLQD IKLTYNKGTPATSFCFNAVGKSLGVIQPTSCLNR
AtPG05	AT1G10640.1	MIMRRSLSLRSITMMILMAVLVWSVTLETCIARRGRHWRHSHRSSSDLSDSLSNKKPKSH GNSHHHSSHNNNHHHKSKPKPKPKLKTPPKAHDNNSPVVSGPPKVQPPPLPPQKGSQVFN VMDFGAKGDGKCDDTKAFEAAWVAACKIEASVMLVPPEYTYLVGPISFSGPYCQANIVFQ LDGTIIAPTDSKTWGKGLMWWIDFTKLKGIKVQGKGVIDGRGSGWWQQDSPFIDSDTKLI VPLNNSANQNPPMPIRSELDERMPSIKPTALRFSGSFGVEVTGITIQNSPQCHLKFDDCV GVVVHDIAVSSPGDSPNTDGIHLQNTKDVLIHSTTLACGDDCISIQTGCSNVFVHNVNCG PGHGISIGSLGKEGTKACVSNITVRDVAMHNTM…
AtPG06	AT1G17150.1	MAPCIDFVFMAFGLLLLLIAVTTSRPITRPKVFDVRSYGAKGDGKMDNTNAFTNAWKDAC RWNGPSKMYIPLGTFYLGGVTFVGPCDGKISFVIDGTLLAPPNNDDIKKEIWINFRYINY LTVFGDGTLDGQGKKSWSLIDCQKDNNCPKLAINMGFDFVKNSSMNGITSLNSKAGHFNF LSVDHFSITRVNIIAPSNSPNTDGIKIALSSNMQISNTHISTGDDCIAMLSGNTNFDIYN VKCGPGHGISIGSLGKNKDEKNVNGLMVRNSVFTGTTNGIRIKTWESSASTIRIINLVYE NLQMINVENPIGIDQKYCPYPPCSNMGDSHIQIRNVTLKNIWGTSKNKVAVKFQCSKTFP CKDVQLIDINLTHHGVDGPASALCENVDGSATG…
AtPG07	AT1G19170.1	MVENLFPSRFQFHLQRLDPKRRLTSLLASHKTLFTFLWITAFGSVFLWQRTAYIEGGSGT GPVGGKFTIFGKIKPIQPIPRLRPVVFDLKDFGGVGDGFTLNTEAFERAVISISKLGGSS GGGQLNVPPGRWLTAPFNLTSHMTLFLAEDSEILGVEDEKYWPLMPPLPSYGYGRERPGP RYGSLIHGQNLKDIVITGHNGTINGQGQSWWKKHQRRLLNYTRGPLVQIMWSSDIVIANI TMRDSPFWTLHPYDCKNVTIRNVTILAPVTGAPNTDGIDPDSCEDMVIEDCYISTGDDAI AIKSGWDQFGIAYGRPSTNILIRNLVVRSVISAGVSIGSEMSGGISNVTIENLLIWNSRR GIRIKTAPGRGGYIRNITYKNLTLDNVRVGIVI…
AtPG08	AT1G23460.1	MMDKLFILSLLGLLLVTAYGAAGKMVYTDLDILDELENFDVLVDDDDDTKLLDWPSFTSR HSGKNLVNVDTFGAAGDGVSDDTQAFVSAWSKACSTSKSVFLVPEGRRYLVNATKFNGPC EQKLIIQIDGTIVAPDEPSNWDSKFQRIWLEFSKLKGVVFQGKGVIDGSGSKWWAASCKK NKSNPCKSAPTALTIESSSGVKVSGLTIQNSQQMNFIIARSDSVRVSKVMVSSPGDSPNT DGIHITGSTNVILQDCKIGTGDDCVSIVNASSNIKMKNIYCGPGHGISIGSLGKDNTTGI VTQVVLDTALLRETTNGLRIKTYQGGSGYVQGIRFTNVEMQDVANPILIDQFYCDSPTTC QNQTSAVKISQIMYRNITGTTKSAKAIKFACSD…
AtPG09	AT1G43080.1	MVSIASTFKALCLSFLFIAVASRPTIRPKVFNVRRYGSRPDGKTDNANAFTSVWKRACTR ISGSSKIYVPKGTFYLGGVEFVGPCKNPIEFVIDGTLLAPANPRDIKQDTWINFRYINNL SISGSGTLDGQGKYSWPLNDCHKNTNCPKLAMTMGFAFVNNSRIKDITSLNSKMGHFNFF SVHRFNITGVTITAPGDSPNTDGIKMGSCSNIHISNTNIGTGDDCIAILSGTTNLDISNI KCGPGHGISVGSLGKNKDEKDVKHLTVRDTVFNGTSDGIRIKTWESSASKIVVSNFIYEN IQMIDVGKPINIDQKYCPHPPCEHEKKGESHVQIQDIKLKNIYGTSNNIVAVNLQCSKSF PCKNVELIDINLKHTGLEKGHSTAMCENVDGSV…
AtPG10	AT1G43090.1	MVSIASTFKALCLSFLFIVVASRPTIRPKVFNVRRYGSRPDGKTDNANAFTSVWKHACTR ISGSSKIYVPKGTFYLGGVEFVGPCKNPIEFVIDGTLLAPANPRDIKQDTWINFRYINNL SISGSGTLDGQGKYSWPLNDCHKNTNCPKLAMTMGFAFVNNSRIKDITSLNSKMGHFNFF SVHRFNITGVTITAPGDSPNTDGIKMGSCSNIHISNTNIGTGDDCIAILSGTTNLDISNV KCGPGHGISVGSLGKNKDEKDVKHLTVRDTVFNGTSDGIRIKTWESSASKLVVSNFIYEN IQMIDVGKPINIDQKYCPHPPCEHEKKGKSHVQIQDIKLKNIYGTSNNIVAVNLQCSKSF PCKNVELIDINLKHTGLEKGHSTAMCENVDGSV…
AtPG11	AT1G43100.1	MVSIASTFKALCLSFLFIAVASRPTIRPKVFNVRRYGSRPDGKTDNANAFTSVWKRACTR ISGSSKIYVPKGKFYLGGVEFVGPYKNPIEFVIDGTLLAPANPRDIKQDTWINFRYINNL SISGSGTLDGQGKYSWPLNDCHKNTNCPELAMTMGFAFVNNSRIKDITSLNSKMGHFNFF SVHRFNITGVTITAPGDSPNTDGIKMGSCSNIHISNTNIGTGDDCIAILSGTTNLDISNV KCGPGHGISVGSLGKNKDEKDVKHLTVRDTVFNGTSDGIRIKTWESSASKLVVSNFIYEN IQMIDVGKPINIDQKYCPHPPCEHEKKGKSHVQIQDIKLKNIYGTSNNIVAVNLQCSKSF PCKNVELIDINLKHTGLEKGHSTAMCENVDGSV…
AtPG12	AT1G48100.1	MRRLSGILVIYIISTVLFGHFTNVARARYHYHKGRHGVTHPLPPPPPPPLETANPPDQVP SDPYPSPDPAPGDSDSGCVFDVTSFGAVGDGSCDDTAAFQDAWKAACAVESGVVLAPEGG VFKITSTIFSGPCKPGLVFQLDGVLMPPDGPEEWPEKDNKNQWLVFYRLDGFTFSGKGTV EGNGQKWWDLPCKPHRGPDGSSSSGPCASPTMIRFFMSNNIEVKGLRIQNSPQFHMKFDG CQGVLINEIQISSPKLSPNTDGIHLGNTRSVGIYNSVVSNGDDCISIGTGCSDVDIQGVT CGPSHGISIGSLGVHNSQACVSNITVRNTVIRDSDNGLRVKTWQGGTGSVSNLLFENIQM ENVLNCIIVDQYYCQSKDCRNETSAVKVFDVEY…
AtPG13	AT1G56710.1	MSLPNSLFYTFFLILFSTIRIAQSIYLSPSPAPNPAYNDNDNIAPTVFDVTSFGAIGDCS TDDTSAFKMAWDAACMSTGPKSALLLVPYTFCFLVKPTTFNGPCRTNLVLQIDGFIVSPD GPRSWPSNYQRQWMMFYRVNGLSIQGSGVINGRGQKWWNLPCKPHKGLNGTTQTGPCDSP VAIRLFQSSKVRIQGINFMNSAQFHVRFDNCSDVVVDSVIIKAPASSPNTDGIHIENTHN VQIRNSMISNGDDCISIGAGCFNVDIKNVTCGPSHGISIGSLGVHNSQAYVSNITVTNST IWNSDNGVRIKTWQGGSGSVSRIVFSNILMVNVRNPIMIDQYYCQTNNCANQTSAVIISD VLYANIKGTYDLRSPPIHFGCSDSVPCTNLTLT…
AtPG14	AT1G60590.1	MITRESLTLRSITMMTLVTILVWSATLETCIARRGRHWRHHHRSSSSLSDSLSSKKPKSH ENNHHHMSHKSKPKPKMKTQPPKSNDGSPVVSQPPQVQQPPPPHVQPPPTPLPLQPVEDS QQFNVLDFGAKGDGMSDDTQAFEAAWASACKVEASTMIIPPDYIFLVGPISFSGPYCQAN IVFQLEGMIVAPTDTESWGGGLMWWIEFTKLSGITIQGNGVIDGRGTVWWQQDYLSDYPI DDDFKLIVPLNNSVQERPPMPIRSELNWRMPSIKPTALRFYGSIDVTVTGITIQNSPQCH LKFDNCVKVLVHDVNVSSPGDSPNTDGIHLQNTRDVMIHTTTLACGDDCISIQTGCSNVY VHNVNCGPGHGISIGSLGKDSTKACVSNITVRD…
AtPG15	AT1G65570.1	MALFLSFVQVFSIVITIIMSHFGQFDARTSLNVLSFGANPNGIVESAKAFSDAWDAACGV EDSVVIYVPKGRYLVSGEVRFEGESCKSREITLRIDGTLIGPQDYSLLGKKENWFSFSGV HNVTVLGGSFDAKGSTLWSCKANGYNCPEGATTLRFMDSNNVKIKGVLSLNSQLFHIAIN RCRNIKIEDVRIIAPDESPNTDGIHIQLSTDIEVRNASIKTGDDCISIGPGTKNLMVDGI TCGPGHGISIGSLAKSIEEQGVENVTVKNAVFVRTDNGLRIKSWPRHSNGFVERVRFLGA IMVNVSYPILIDQNYCPGDSSCPSQESGIKINDVIYSGIMGTSATEIAIKMDCSEKVPCT GIRMQAINLTSYGEAAKTSCTNVSGKQLGLVTP…
AtPG16	AT1G70500.1	MIKPFIISLFALLMVASYGATGKMLFKELDILGKLENLDVPEDDIEDDVTFFDFSSFTSQ YSGKNLVNVDSFNASGDGVSDDTQAFIRAWTMACSAPNSVLLVPQGRSYLVNATKFDGPC QEKLIIQIDGTIIAPDEPSQWDPKFPRNWLQFSKLQGVVFQGNGVIDGSGTKWWAASCKK NKSNPCVGAPTALTIYSSSNVYVRGLTIRNSQQMHLIIQRSTTVRISRVMVTSPGDSPNT DGIHITASTDVVVQDSKISTGDDCVSIVNGSAKIKMKRIYCGPGHGISIGSLGQGHSKGT VTAVVLETAFLKNTTNGLRIKTWQGGNGYVKGVRFENVVMQDVANPIIIDQFYCDSPSTC QNQTSAVHISEIMYRNITGTTKSSKAINFKCSD…
AtPG17	AT1G78400.1	MVSTISGFSLILFIAAVASSISAAPSAALVGRKVFDVRSYGARGDGKTDNTMAFTKAWKD ACQWKGLPRVYIPFGTFYLGAVAFTGPCKSRISFIIKGTLLAPKDPNAIKQDSWIIFRYV DYLTVSGGGILDGQGSYSWPLNNCRQTHNCRALPMNMGFQFVRFSRLTRIKSINSKMGHL NFFSVQHFDITRVNIKAPGDSPNTDGIKIGSSNHMKIHHVDIATGDDCIAILSGTFNLDI NKVNCGPGHGISVGSLGKFKGEKSVQGLIVRNSIFNGTSNGVRIKTWPSPGEPNLVSNFL FKNLQMIDVQSPINIDQRYCPNPPCSFQSFSKIQIRDVKFQNIWGTSTAKEAVKLQCSKN VPCKNVQLFNINIVHRGRDGPATSVCENVGGWI…
AtPG18	AT1G80140.1	MGSVNVPAGKVFLLNSLHFTGPCIPKPLLFIIDGEMIAQSDPQKWGNGENGVIPWLIFDQ VDGLAIVGRGLLDGQGKSWWDIHCRDHPGPMMTFSNCGNVTLKSLRFRNSAQTHVLVMGS QNVYIDDIKITSPEASPNTDGIHITSSTAVSINHSDIATGDDCVSIGDQVNNLNVTFMNC GPGHGVSIGSLGRGGTEVTVENIRVSHVNFTGTTNGARIKTWPGGTGYVRGIEFFDIRFS SVQNPIIIDQFYGCAPTCVETMKGVHIEKVRYMKMSGTSATKVAMKLECSGESVPCSNLF MRDIDLSPADGIDSVSSLCSFAHGSAQGIIRPLSCF
AtPG19	AT1G80170.1	MSYSRGGTLVTLLLLLVVASSLALTANANSFESLLQLPRRQSRSTRPRSERLLHVGNFGA KGNGVTDDTKAFADAWKTACSSKVKTRILVPENYTCLLRPIDLSGPCKARLTLQISGTII APNDPDVWEGLNRRKWLYFHGLSRLTVEGGGTVNGMGQEWWERSCKHNHSNPCRGAPTAL TFHKCKNMRVENLNVIDSQQMHIALTSCRRVTISGLKVIAPATSPNTDGIHISVSRGIVI DNTTVSTGDDCISIVKNSTQISISNIICGPGHGISIGSLGKSKSWEEVRDITVDTAIISD TANGVRIKTWQGGSGLVSKIIFRNIKMNNVSNPIIIDQYYCDSRKPCANQTSAISIENIS FVHVRGTSASKEAIKISCSDSSPCRNILLQDID…
AtPG20	AT2G15450.1	MTCISFAFNALCFCLFFIVVASRSTVRPKVFNVQRHGAKPDGKTDNANAFTSIWSRACKR ISGSSKIYVPKGTFYLGGVEFVGPCKNPIEFIIDGTLLAPANPSDIKQDTWINFRYINNL SISGSGTLDGQGKQSWPHNDCHTNPNCPKLAMTMGFAFVNNSNIKDITSLNSKMGHFNFF SVHHFNITGVTITAPGDSPNTDGIKMGSCSNIQISDTNIGTGDDCIAILSGTTNLNISNV NCGPGHGISVGSLGKNKDEKDVKDLIVRDVIFNGTSDGIRIKNWESSASKILVSNFVYEN IQMIDVGKPINIDQKYCPHPPCEHERKGESHVQIQNLKLKNIYGTSKNKVAVNLQCSKIF PCKNVELIDINIKQNGVKDGSSTSVCENVDGFA…
AtPG21	AT2G15460.1	MACISFAFKALCFCLFFIVVASRSTVRPKVFNVQRHGAKPDGKTDNANAFTSIWSRACKR ISGSSKIYVPKGTFYLGGVEFVGPCKNPIEFIIDGTLLAPANPSDIKQDTWINFRYINNL SISGSGTLDGQGKQSWPHNDCHTNPNCPKLAMTMGFAFVNNSNIKDITSLNSKMGHFNFF SVHHFNITGVTITAPGDSPNTDGIKMGSCSNIQISDTNIGTGDDCIAILSGTTNLNISNV NCGPGHGISVGSLGKSKDEKDVKDLIVRDVIFNGTSDGIRIKTWESSASKILVSNFVYEN IQMIDVGKPINIDQKYCPHPPCEHERKGESHVQIQNLKLKNIYGTSKNKVAVNLQCSKIF PCKNVELIDINIKQNGVKDGSSTSVCENVDGFA…
AtPG22	AT2G15470.1	MACISFAFKALCFCLFFIVVASRSTVRPKVFNVQRHGAKPDGKTDNANAFTSIWSRACKR ISGSSKIYVPKGTFYLGGVEFVGLCKNPIEFIIDGTLLAPANPSDIKQDTWINFRYINNL SISGSGTLDGQGKQSWPHNDCHTNPNCPKLAMTMGFAFVNNSNIKDITSLNSKMGHFNFF SVHHFNITGVTITAPGDSPNTDGIKMGSCSNIQISDTNIGTGDDCIAILSGTTNLNISNV NCGPGHGISVGSLGKNKDEKDAKDLIVRDVIFNGTSDGIRIKTWESSASKILVSNFVYEN IQMIDVGKPINIDQKYCPHPPCEHERKGESHVQIQNLKLKNIYGTSKNKVAMNLQCSKIF PCKNVELIDINIKQNGVKDGSSTSVCENVDGFA…
AtPG23	AT2G23900.1	MEFSINPSTLKMIRTSFCILVVLAISSFSMMEARDLASKGKTNIEYMALNCRKHTAVLTE FGAVGDGKTSNTKAFKEAITKLAPKAADGGVQLIVPPGKWLTGSFNLTSHFTLFIQKGAT ILASQDESEYPVVAPLPSYGQGRDAAGPTFASLISGTNLTDVVITGNNGTINGQGKYWWV KYRSGGFKGITRPYTIEIIFSQNVQISNITIIDSPAWNIHPVYCNNVIVKGVTILAPIDS PNTDGINPDSCTNTLIEDCYVVSGDDCIAVKSGWDQFGIKVGMPTQQLSIRRLTCISPDS AGIALGSEMSGGIKDVRIEDITLLQTQSAIRIKTAVGRGGYVKDIFARRFTMKTMKYVFW MSGAYNQHPASGFDPKAMPVITNINYRDMTADN…
AtPG24	AT2G26620.1	MACIAFVLKALCLSLLLIVVASRSTIRPKVFNVQRHGSKPDGKTDNTNAFTSIWSRACKR ISGSSKIYVPKGTFYLGGVEFVGPCKNPIEFIIDGTLLAPANPNDIKQDTWINFRYINNL SISGSGTLDGQGKQSWPLNDCHKNPNCPKLAISMGFAFVNNSNIKDITSLNSKMGHFNFF FVHHFNITGVTITAPSDSPNTDGIKMGSCSNIQISNTNIGTGDDCIAILSGTTKLNISNI NCGPGHGISVGSLGKNKDEKDVKDLFVRDVIFNGTSDGIRIKTWESSASKILVSNFVYEN IQMIDVGKPINIDQKYCPHPPCEHERKSHVQIQDLKLKNIYGTSKNKVAVNLQCSKSFPC KNVELIDINIKQNGLEDGSSITVCENVDGFARG…
AtPG25	AT2G33160.1	MASRVLLILCVPSLFFFLAASTKEYPGQPKIFDVRNYGARADSQRDNAFAFTKAWNEACQ WSYGRSTVYIPSGIFYLRQVTFSGPCKSSITFFIRGTLLAPRNPYAINQEEWILFKYVDN LTVTGGGLLDGQGSYSWPLNDCNKNTNCRTLAMNIGFAFVKSSKINGLRSINSKMGHFNL FSVEDFNITGVTITAPGDSPNTDGIKIGKSSHMQIYNVTIGTGDDCIAILDGTSNLDISD VRCGPGHGISVGSLGRYKEEKNVQGLTVRNSIINGTTDGLRIKTWAKSVSQISVSNFLYE NIQMINVGNPIVIDQQYCPHGQCDSPGKYASHVQIKDVKYNNIWGTSTSKEALKMQCSKT FPCQDVELSNINLHYVGRDGLVTALCENVGGSI…
AtPG26	AT2G40310.1	MASIAFVFKVLCVSFLFIFVASRPTIRPKTFNVQRHGSKPDGKTDNANVFTSIWSRACKR KSGSSKIYVPKGIFYLGGVEFVGPCKNPIEFVIDGTLLAPANPSDIKQDTWINFRYINNL SISGSGTLDGQGKQSWPLNDCHKNLNCPKLAMTMGFAFVNNSNIKDITSLNSKMGHFNFF SVHHFNITGVTITASGDSPNTDGIKMGSCSNMHISNTNIGTGDDCIAILSGTTNLDISNV KCGPGHGISVGSLGKNKDEKDVKNLTVRDVIFNGTSDGIRIKTWESSASKILVSNFVYEN IQMIDVGKPINIDQKYCPHPPCEHEQKGESHVQIQDLKLKNIYGTSKNKVAMNLQCSKSF PCKNIELIDINIKSNGLENSSSIAVCENVDGSM…
AtPG27	AT2G41850.1	MARCTNLVTVFLLWALLMFSWCKASRISPNVYDHSYKRFKSDSLIKRREDITGLRSFVRA SLRTPTTVSVSDFGAKGDGKTDDTQAFVNAWKKACSSNGAVNLLVPKGNTYLLKSIQLTG PCNSILTVQIFGTLSASQKRSDYKDISKWIMFDGVNNLSVDGGDTGVVDGNGETWWQNSC KRNKAKPCTKAPTALTFYNSKSLIVKNLKVRNAQQIQISIEKCSNVQVSNVVVTAPADSP NTDGIHITNTQNIRVSESIIGTGDDCISIESGSQNVQINDITCGPGHGISIGSLGDDNSK AFVSGVTVDGAKLSGTDNGVRIKTYQGGSGTASNIIFQNIQMDNVKNPIIIDQDYCDKSK CTTEKSAVQVKNVVYRDISGTSASENAITFNCS…
AtPG28	AT2G43860.1	MVYNTSCLILPLALIILDFTLISSLAHPIPSTLNVLSYGAKPDGSKDSTKAFLAAWDVAC ASANPTTIIVPKGRFLVGNLVFHGNECKQAPISIRIAGSIVAPEDFRIIASSKHWIWFED VTDVSIYGGILDAQGTSLWKCKNNGGHNCPTGAKSLVFSGSNNIKISGLTSINSQKFHIV IDNSNNVNIDGVKVSADENSPNTDGIHVESSHSVHITNSRIGTGDDCISIGPGSTNVFIQ TIRCGPGHGISIGSLGRAEEEQGVDNVTVSNVDFMGTNNGVRIKTWGKDSNSFARNIVFQ HINMKMVKNPIIIDQHYCLHKPCPKQESGVKVSNVRYEDIHGTSNTEVAVLLDCSKEKPC TGIVMDDVNLVSVHRPAQASCDNANGSANDVVP…
AtPG29	AT2G43870.1	MASLLVLFVFFFISSCSAQSYNVLSFGAKPDGKTDATKAFMAVWQTACASSRPVTIVVPK GRFLLRSVTFDGSKCKPKPVTFRIDGTLVAPADYRVIGNEDYWIFFQHLDGITVYGGVLD ARGASLWDCKKSGKNCPSGATTIGFQSSSNVVVSGLTSLNSQMFHVVINGCNNVKLQGVK VLAAGNSPNTDGIHVQSSSSVSIFNTKISTGDDCVSIGPGTNGLWIENVACGPGHGISIG SLGKDSVESGVQNVTVKTVTFTGTDNGVRIKSWARPSSGFAKNIRFQHCVMNNVENPIII DQNYCPDHDCPRQVSGIKISDVLFVDIHGTSATEVGVKLDCSSKKPCTGIRLEDVKLTYQ NKPAASACTHAGGIEAGFFQPNCL
AtPG30	AT2G43880.1	MANNISFPCAIIFFSINIFFLIKSSHAMPSFNVQRYGARGDGRADATKSFLTAWSLACGS RARAMVYVPRGTYLVKNLVFWGPCKNIITFKNDGTLVAPANYWDIGNSGYWILFAKVNRI SVYGGTIDARGAGYWSCRKKGSHCPQGARSISFSWCNNVLLSGLSSFNSQNMHVTVHHSS NVRIENVRIRAPSGSPNTDGIHVQSSSGVTISGGTIATGDDCIALSQGSRNIWIERVNCG PGHGISIGSLGDYANEEGVQNVTVTSSVFTKTQNGVRIKTWARPSRGFVNNVVFRNLIMN NVENPVIIDQNYCPNGKGCPRQSSGVKISGVTFANIKGTSTTPIAMKLDCSGSNHCTGLR LQDIKLTYMRRSSASYCRNAHGRASGVMVPRNCM
AtPG31	AT2G43890.1	MDNNKLVAVLLMFFSSFLLMKSSTAASNYNVVSFGAKPDGRTDSTKAFLGAWQAACRSAA AVTVTVPRGSFLLKPVEFRGPCRSRITFQIYGTIVAPSDYRGLGNSGYWILFVKVNRISI IGGTLDARGASFWACRKSGKSCPVGARSMTFNWANDVVVSGLTSINSQTTHLVINSCNNV IVRKVKLVAPDQSPNTDGLHVQGSAGVTVTDGTFHTGDDCISIGPGTRNLYMSKLNCGPG HGISIGSLGRDANEAGVENITLINSVFSGSDNGVRIKTWARQSTGFVRNVLFQNLIMKNV QNPIIVDQNYCPSNQGCPKQGSGVKISQVVYRNIQGTSRTQQALTFDCSRSNPCQAIRLH DIKLTFNGRSATSTCKNIKGVKAGVVMPQGCL
AtPG32	AT3G06770.5	MSQVVTILILALTSVIPIYANVHGAGKICDELGRRSLSTRPHSVSITDFGAVGDGKTLNT LAFQNAVFYLMSFADKGGAQLYVPPGHWLTGSFSLTSHLTLFLENGAVIVASQDPSHWEV VDPLPSYGRGIDLPGKRYKSLINGNKLHDVVVTGDNGTIDGQGLVWWDRFTSHSLKYNRP HLIEFLSSENVIVSNLTFLNAPAYSIYSIYSSHVYIHKILAHSSPKSPYTIGIVPDSSDY VCIQNSTINVGYDAISLKSGWDEYGIAYSRPTENVHIRNVYLRGASGSSISFGSEMSGGI SDVVVDNAHIHYSLTGIAFRTTKGRGGYIKEIDISNIDMLRIGTAIVANGSFGSHPDDKY DVNALPLVSHIRLSNISGENIGIAGKLFGIKES…
AtPG33	AT3G07820.1	MGGYFGVSTIFIICLLGISANAEVFTIGSSSGSDITQALLKAFTSACQSSSPSKVVIPKG EFKLGEIEMRGPCKAPIEVTLQGTVKADGNAIQGKEKWVVFGNIDGFKLNGGGAFDGEGN AAWRVNNCHKTFECKKLPISIRFDFILNSEIRDISSIDAKNFHINVLGAKNMTMNNIKIV APEDSPNTDGIHLGRSDGVKILNSFISTGDDCISVGDGMKNLHVEKVTCGPGHGISVGSL GRYGHEQDVSGIKVINCTLQETDNGLRIKTWPSAACSTTASDIHFEDIILKDVSNPILID QEYCPWNQCNKQKASTIKLVNISFKNIRGTSGNKDAVKLLCSKGYPCQNVEIGDIDIKYN GADGPATFHCSNVSPKILGSQSPKACSAPAA
AtPG34	AT3G07830.1	MGSYFGISTIFVICLLGFSANAHEVLRLTSSPGSDITQALLRAFTTACQSPTPRKVVIPK GQFKLGEIMMSGPCKSPVEITLLGTVLADGNSIHGKEKWVVFQRMDGFRLNGGGTFDGEG NAAWRVNNCHKTFECKKLPISIRFDFVTNAEIRDISSIDAKNFHINVIGAKNMTFDNVKI MAPAESPNTDGIHLGRSVGVSIINSRISTGDDCVSVGDGMVNLLVKNVVCGPGHGISVGS LGRYGHEQDVSGIRVINCTLQETDNGLRIKTWPSAACSTTASNIHFENIILRNVSNPILI DQEYCPWNQCNKQKSSSIKLANISFRRIRGTSGNKDAVKLLCSKGYPCENVQVGDINIQY TGADGPATFMCSNVRPKLVGTQFPKACNTPPVL…
AtPG35	AT3G07840.1	MGSYLGISAVLFVISLLGFSANAEVFNVGGSPGSDITQALLKAFTSACQAPTASKVVITK GEFKLGEIEMTGPCKAPVEINLQGTLKADGKAIQGKERWVVFLRINGFKLNGGGIFDGEG NAAWRVNNCHKTFECKKLPISIRFDFVENAEIRDISSIDAKNFHINVLGAKNMTFDNVKV IAPAESPNTDGIHLGRSEGVKILNSKIATGDDCISVGDGMKNLHVENVMCGPGHGISVGS LGRYVHEQDVTGITVVNCTLQGTDNGLRIKTWPSAACATTASGIHFENIILNNVSNPILI DQEYCPWNQCNKQKPSTIKLVDISFKNIRGTSGNKDAVKLLCSKAHPCANVEIGNINLEY KGADGPPTFMCSNVSPKLVGTQNPKACSAGPTP…
AtPG36	AT3G07850.1	MVGSHKASGVLLVLLVVMATTIANGTPVVDKAKNAATAVEDTAKNAATAVGGAAASVGAK VSGAKPGAAVDVKASGAKGDSKTDDSAAFAAAWKEACAAGSTITVPKGEYMVESLEFKGP CKGPVTLELNGNFKAPATVKTTKPHAGWIDFENIADFTLNGNKAIFDGQGSLAWKANDCA KTGKCNSLPINIRFTGLTNSKINSITSTNSKLFHMNILNCKNITLSDIGIDAPPESLNTD GIHIGRSNGVNLIGAKIKTGDDCVSIGDGTENLIVENVECGPGHGISIGSLGRYPNEQPV KGVTVRKCLIKNTDNGVRIKTWPGSPPGIASNILFEDITMDNVSLPVLIDQEYCPYGHCK AGVPSQVKLSDVTIKGIKGTSATKVAVKLMCSK…
AtPG37	AT3G07970.1	MYEKIIILSVFLLTFLPSCFSSYPFNHRDDLFMSSNVYYETNRQHQHGHNTRNSHLKNRH GYAPRSSPRSFNVNTFGAKANGNDDSKAFMKAWEAACSSTGIVYIVAPKNRDYMLKAVTF SGPCKSSLIIFKIYGRIEAWENPSDYKERRHWIVFENVNNLRVEGGGRIDGNGHIWWPKS CKINPQLPCLGAPTAVTFVECNNLRVSNIRLENAQQMHLTFQDCKNVKALNLMVTSPADS PNTDGIHVSGTQNILIQDSIVRTGDDCISIVSGSENVRATGITCGPGHGISIGSLGEDNS EAYVSNVVVNKATLIGTTNGVRIKTWQGGHGMAKNIIFQDIIMKNVTNPIIINQDYCDRV EACPEQKSAVQVSNVLYKNIQGTSSRPIAVKFV…
AtPG38	AT3G14040.1	MVGSHKASGVLLVLLVVMATTIANGTPVVDTAKNAATAVEDTAKNAATAVGGAAASVGAK VTGAKPGGASLDVKASGAKGDGKTDDSAAFAAAWKEACAAGSTITVPKGEYLVESLEFKG PCKGPVTLELNGNFKAPATVKTTKPHAGWIDFENLADFTLNGNKAIFDGQGSLAWKANDC AKTGKCNSLPINIRFTGLTNSKINSITSTNSKLFHMNILNCKNITLTDIGIDAPPESLNT DGIHIGRSNGVNLIGAKIKTGDDCVSIGDGTENLIVENVECGPGHGISIGSLGRYPNEQP VKGVTVRKCLIKNTDNGVRIKTWPGSPPGIASNILFEDITMDNVSLPVLIDQEYCPYGHC KAGVPSKVKLSDVTIKNIKGTSATKVAVKLMCS…
AtPG39	AT3G15720.1	MKKKTWFLNFSLFFLQIFTSSNALDVTQFGAVGDGVTDDSQAFLKAWEAVCSGTGDGQFV VPAGMTFMLQPLKFQGSCKSTPVFVQMLGKLVAPSKGNWKGDKDQWILFTDIEGLVIEGD GEINGQGSSWWEHKGSRPTALKFRSCNNLRLSGLTHLDSPMAHIHISECNYVTISSLRIN APESSPNTDGIDVGASSNVVIQDCIIATGDDCIAINSGTSNIHISGIDCGPGHGISIGSL GKDGETATVENVCVQNCNFRGTMNGARIKTWQGGSGYARMITFNGITLDNVENPIIIDQF YNGGDSDNAKDRKSSAVEVSKVVFSNFIGTSKSEYGVDFRCSERVPCTEIFLRDMKIETA SSGSGQVAQGQCLNVRGASTIAVPGLECLELST…
AtPG40	AT3G16850.1	MKMPVALVWLLAFTILLISGEGNNAICKENFKLDPRPHSVSILEFGAVGDGKTLNTIAFQ NAVFYLKSFADKGGAQLYVPPGKWLTGSFNLTSHLTLFLEKGATILASPDPSHWDVVSPL PSYGRGIELPGKRYRSLINGDNLIDVVITGENGTFDGQGAAWWEWLESGSLNYSRPHIIE FVSSKHILISNLTFLNAPAINIHPVYCSQIHIRKVLIETSVDSPHVLGVAPDSSDNVCIE DSTINVGHDAVSLKSGWDQYGIHYGRPTTAVHIRNLRLKSPTGAGISFGSEMSGGVSDVT VERLNIHSSLIGVAFRTTRGRGGYIRNITISDVDLTSVDTAIVANGHTGSHPDDKFDRDA LPVVTHIVMRNFTGVDIGVAGNLTGIGESPFTS…
AtPG41	AT3G26610.1	MKTVKSLPILAMLLGVIIVAAAISTVSVEGRKHHVKKIKPKHRRHSKNTPTGSPAPAPYP STNEGVFNIFSYGAKGDGVSDDSKALVGAWKAACKVVGGKVEIPAGTQFLVKAVTLQGPC KEETVVQIEGILVAPEKIGSWPNSSLFQWLNFKWVSHLTIQGSGTLNGRGYNWWNLDTYQ TQTRNKYIPPMKPTALRFYSSNNVTVRDISIVNSPLCHLKFDDSDGVKVNNITISSPENS PNTDGIHLQNTRNVEIQHSNIACGDDCVSIQTGSSNVHIHHINCGPGHGISIGGLGKDKS VACVSDIIVEDISIQNTLAGVRIKTWQGGLGVVKNLTFSNIQVKDVKVPIVIDQYYCDKS KCKNQTRAVSISGVKYNNIVGSFTVQPVRIACS…
AtPG42	AT3G42950.1	MVRRFLSSHKSLITVFWIATFASLFIWQFGGVSTNLYSGFSLFWSSSSTTTTVFSGGFPK LRPVVFNLTDFGAVGDGVTINTEAFEKAIYKISKLAKKGGGQLNVPPGRWLTAPFNLTSY MTLFLSENAEILALQDEKYWSLLPPLPSYGYGREHHGPRYGSFIHGQNLRDVVVTGNNGS INGQGQTWWKKYRQKLLNHTRGPLVQIMWSSDIVFANITLRDSPFWTLHPYDCKNVTITN MTILAPVFEAPNTDGIDPDSCEDMLIENSYISVGDDGIAIKSGWDQYGTTYGKPSKNILI RNLIIRSMVSAGISIGSEMSGGVSNITVENILIWSSRRGVRIKTAPGRGGYVRDITFRNV TLDELRVGIVIKTDYNEHPDGGFNPQAFPILEN…
AtPG43	AT3G48950.1	MIRPTFGLLVFLAIFLFPAIESRSHRNSVTSKIEFSALNCRKHSAILTDFGAVGDGKTSN TKAFRNAISKLSQMATDGGAQLVVPPGKWLTGSFNLTSHFTLFIQRGATILASQDESEWP VIAPLPSYGKGRDGTGTGRFNSLISGTNLTDVVITGNNGTINGQGQYWWDKFKKKQFKIT RPYLIEILFSKNIQISNITLIDSPSWNIHPVYCNSVIVKSVTVLAPVTVPNTDGINPDSC TNTLIEDCYIVSGDDCIAVKSGWDQYGIKFGMPTQQLSIRRLTCISPKSAGVALGSEMSG GIKDVRIEDVTLTNTESAIRIKTAVGRGAYVKDIYARRITMKTMKYVFWMSGNYGSHPDE GFDPKALPEITNINYRDMTAENVTMSASLDGID…
AtPG44	AT3G57510.1	MARCCRHLAVFLCVLLMLSLCKALSSNVDDGYGHEDGSFESDSLLKLNNDDVLSLISSDE TTLEASTVSVSNFGAKGDGKTDDTQAFKKAWKKACSTNGVTTFLVPKGKTYLLKSTRFRG PCKSLRNFQILGTLSASTKRSDYKDKNHWLILEDVNNLSIDGGSTGIINGNGKTWWQNSC KIDKSKPCTKAPTALTLYNLKNLNVKNLRVKNAQQIQISIEKCNKVEVSNVEITAPGDSP NTDGIHITNTQNIRVSNSDIGTGDDCISIEDGTQNLQIFDLTCGPGHGISIGSLGDDNSK AYVSGINVDGAKFSESDNGVRIKTYQGGSGTAKNIKFQNIRMENVKNPIIIDQDYCDKDK CEDQESAVQVKNVVYKNISGTSATDVAITLNCS…
AtPG45	AT3G57790.1	MMGSILLLLLFFSLVQSRSDTSYSKIQLPGDSLTLSVTDFGATGDGINYDTSAIQSTIDA CNRHYTSFSSICRVVFPSGNYLTAKLHLRSGVILDVTENAVLLGGPRIEDYYPAETSSDW YVVVANNATDVGITGGGAIDGQGSKFVVRFDEKKNVMVSWNQTGACLGDECRPRLVGFVD SINVEIWNITLREPAYWCLHIVRCENTSVHDVSILGDFNTPNNDGIDIEDSNNTVITRCH IDTGDDAICPKTYTGPLYNLTATDCWIRTKSSAIKLGSASWFDFKGLVFDNITIFESHRG LGMQIRDGGNVSDVTFSNINISTRYYDPSWWGRAEPIYITTCPRDSSAKEGSISNLLFVN ITIDSENGVFLSGSPNGLLSDIKFKNMNLTFRR…
AtPG46	AT3G59850.2	MLINKKQSISQIRKYYIYLTLNRFKSHTPITTFQLLPLSLTFKAMHSSLLIVLLFLLSVS SSSAQTYNILSYGAKPDGKTDSTKAFTVLWAKACASVKPVTILVPKGRFLLRSIIFDGSK CKRKSVTFRIQGTLVAPSDYRVIGKENYWILFQHLDGISVYGGVLDAQGASLWSCKKSGK NCPSGATSIGFQSSRNVVISGLTSLNSQMFHVAINGCSNVKLDGVKVSADGNSPNTDGIH VQSSSTVSILNSKISTGDDCVSIGPGTNGLWIENVACGPGHGISIGSLGKESVEVGVQNI TVKTATFTGTENGVRIKSWARPSNGFAKNIRFQHCVMNNVQNPIVIDQNYCPGNENCPNQ VSGIKISDVMFFDIHGTSATEVGVKLDCSSKKP…
AtPG47	AT3G61490.4	MSLFAITSAFSEDNVTAISSNQLIPLNDKIIANLIRSPNTQTKSLNLASSFLHSLSAYKY SYSLLLTSSSNHLASPHSQRAHKSQVILFLSLKHKHTQMYKQTHHFCFQIYKTMKNILAC IVTIITLSNLITISQGRRVSQSFETFEYTAIICRSHSASITEYGGVGDGKTLNTKAFQSA VDHLSQYSSEGGAQLFVPAGKWLTGSFNLTSHFTLFLHKDAILLAAQDLNEYPILKALPS YGRGRDAAGGRFASLIFGTNLSDVIITGNNGTIDGQGSFWWQKFHGGKLKYTRPYLIELM FSDTIQISNLTFLDSPSWNIHPVYSSNIIVKGVTIIAPVKSPNTDGINPDSCTNTRIEDC YIISGDDCIAVKSGWDEYGISFGMPTKHLVIRR…
AtPG48	AT3G62110.2	MKRSFLLLYVLLVQAFYGAWCSVGESLHCEYSNLASLHRPHSVSITEFGAVGDGVTLNTK AFQNALFYLNSFSDKGGAKLFVPAGQWLTGSFDLISHLTLWLDKGATILGSTSSENWPVV DPLPSYGRGRELPGRRHRSLIYGQNLTDVVITGENGTIDGQGTVWWDWFRNGELNYTRPH LVELMNSTGLIISNLTFLNSPFWNIHPVYCRDVVVKNLTILAPLESPNTDGVDPDSSTNV CIEDCYIVTGDDLVSIKSGWDEYGISYARPSSKIKINRLTGQTTSSSGIAIGSEMSGGVS EIYIKDLHLFNSNTGIRIKTSAGRGGYVRNVHILNVKLDNVKKAIRFTGKYGEHPDEKYD PKALPAIEKITFENVNGDGIGVAGLLEGIEGDV…
AtPG49	AT4G01890.1	MLKLSRDPILCITTLILIITFSLLSYGTEARLHHQASQPPSPSPNPNDPSKSPSRSQDLD HEVVYDVRKYGAVGNGVADDTVSFKTAWDSACSNNKNNTASVLHVPYGFTFMIRSTIFTG PCRSYQYFQVDGTIVPRDGPKSWPSSLNKRQWLAFYRINGMALQGAGVIDGRGQNWWDLP CKPHQNVNKTKLAGPCESPAALRFFMSSNVIVKGLSIKNSPQVHLKLDGCHVVHINSLRI ISPPASPNTDGIHIENSNSVEIYNSVISNGDDCVSIGPGAYDIDIRNITCGPGGHGISIG SLGEKNSHACVSNVTVRDSFIKFSENGVRIKTWQGGSGSVSGVTFDNIHVDTVRNPIIID QYYCTTKSCANKTSAVFVNDIVYQSIKGTYDIR…
AtPG50	AT4G13760.1	MTSVVFAFKVLCVSFLFIVVASRPTIRPKMFNVQRHGSKSDGKTDNTNVFTSVWNRACRR KSGSSKIYVPKGTFYLGGVEFVGPCKNPIEFLIDGTLLAPANPNNIKQDTWIKFKYINDL SISGSGTLDGQGKQSWPLNDCHKNPNCPKLAMTMGFAFVNNSNIKDITSLNSKMGHFNFF SVHHFNITGVTITAPGNSPNTDGIKMGSCSNIHISNTNIGTGDDCIAILSGTTNLDISNV NCGPGHGISVGSLGKNKDEKDVKDLTIRDVIFNGTSDGIRIKTWESSASKILVSNFLYEN IQMIDVGKPINIDQKYCPHPPCEHEQKGESHVQIQNLKLKNIYGTSKNKVAVNLQCSKRF PCKNIELIDINITNNGLVDSFSTLVCENVDGSV…
AtPG51	AT4G18180.1	MYIEMENFRYLKFFFFFIFVILSPSEAGNIVDKSSVFLVDVRSFGARANDHRDHTKAFVA AWDKACKSSSSSVNLIIPRGEFSVGSLRFSGPCTNVSNLTVRVKGHLKASTDLSKYRSGG GWIQFGWINGLTLTGGGTFDGQGALAWPFNNCTSDSNCKLLPTSLKFVGMNRTVVRRISS VNSKFFHIALVECRDFKGTRLNITAPSDSPNTDGIHIERSSNVYFSRSHIATGDDCVSIG QGNSQITITSIKCGPGHGISVGSLGRYPNEKDVNGLVVKDCKISGTTNGIRIKTWANSPG LSAATNMTFENIIMNNVTNPIIIDQSYCPFSSCISNVPSKVELSEIYFKNIRGTSSSLVA VQLHCSRGMPCKKVYLENVHLDLSSSDGGRKQS…
AtPG52	AT4G23500.1	MTSLSTAGYLLLLLLLPISYDGGFIGAADAEHDLRATDLHNHRHRRHRNHHRGEEFEYSA ISCRAYSASLDEFGAVGDGVTSNTAAFRDAVSQLSRFADYGGSLLFVPAGRWLTGNFNLT SHFTLFLHRDAVILASQEESDYEVIEPLPSYGRGRDTDGGRFISLLFGSNLTDVVITGEN GTIDGQGEPWWGKFKRGELKYTRPYLIEIMHSDGIQISNLTFLNSPSWHIHPVYSSNIYI QGLTILAPVTVPNTDGINPDSCTNTRIEDCYIVSGDDCIAVKSGWDQYGINYGMPTKQLL IRRLTCISPDSAVIALGSEMSGGIEDVRAEDIVAINSESGIRIKTAIGRGGYVKDVYVRG MTMMTMKYVFWMTGSYGSHPDDHYDPKALPVIQ…
AtPG53	AT4G23820.1	MWRLSVSIFLFSCLFVSSSSLGDSEATCSGIVPLRYRYDKISITDFGGVGDGRTVNTKAF RAAIYRIQHLKRRGGTLLYIPPGVYLTESFNLTSHMTLYLAKGAVIRAVQDTWNWPLIDP LPSYGRGRELPGGRYMSFIHGDGLRDVVITGQNGTIDGQGEVWWNMWRSRTLKYTRPNLI EFKDSKEIIISNVIFQNSPFWNIHPVYCSNVVIHHVTILAPQDSPNTDGIDPDSSYNVCI EDSYISTGDDLVAIKSGWDQYGIAYGRPSSNITIRRITGSSPFAGIAIGSETSGGIKNII AEHITLSNMGVGVNIKTNIGRGGYIKNIKISDVYVDTAKYGIKIAGDTGDHPDENYNPNA LPVVKGIHIKNVWGVNVRNAGSIQGLKGSPFTG…
AtPG54	AT4G32370.1	MFNFFFTMKDFKTLFSLIIVISYYFEYGEGQRILSIKDFIIDTNHTIIDYSQAFQEAWKG LCEDETPNGSALVIRKNETYTLQPSTFRGPCVSSNIHIQIDGKLEGPRKPIYWKNKENRS WLGFKDVEGLVINGSGVLNPHGEAWWKSVSLSKRPTTISFASCMDIVYNGLHHINSPRNH ISIYGCTNATLSNLDISAPEDSPNTDGINICLSHRIQILDSSIQTGDDCVAITGGRGGSS DINITGVACGPGHGISIGSLGKDNERDDIVENVNVRSCSFTGTQNGARIKTWNGGRGLAK NILYENITLIDAGYPIIINQHYFDNKKKHYFDKSFLKVIFKL
AtPG55	AT4G32380.1	MGFEILLSVLLIASYHLQYGNGRMILTMKDFISNSNSTNVDHSQAFQNAWRALCGGKGGS ASFVIQAHETYTIQPQLLEGPCMPRNIHIQIDGTIEAPKMANDWGRNKLDCWLCFEKVTG LVLTGSGVLNTHGESWWSSVALQSRPVAVRFFGCQNILYNGLTQINSPRNHITILDSNNA TLSNLHLIAPASSPNTDGIDISHSQNINIMSSTIKTGDDCVAIKRNSYNINVTYVTCGPG HGISIGSLGEGGASEVVQNVNVRHCTFTGTQNGARIKTWPGGQGFVKNILYEDITLINAN FPIIIDQQYRDNAGQYKQSAGATAVKVSDVTFRSFTGTCAAPIAIKLDCDPNTGCDNIVM EQINIASSSPKTPLTSYCKFAHVVSRFVSIPIT…
AtPG56	AT4G33440.1	MEPEKNPTTVLSAITRPSWAFLLLVFTVLAILSLQISSNSFLPLWIPTSQYDDPVTCSGF FNHDPFPNRIVMSITDFGGVGDGKTSNTAAFRRAVRHLEGFAAEGGAQLNVPEGTWLSGS FNLTSNFTLFLERGALILGSKDLDEWPIIEPLPSYGRGRERPGGRHISLIHGDNLTNVVI TGENGTIDGQGKMWWELWWNRTLVHTRGHLIELKNSHNILISNLTLLNSPFWTIHPVYCS NVVIRNMTILAPMNAPNTDGIDPDSSTNVCIEDCYIESGDDLVAVKSGWDQYGMAVARPS SNIVIRRISGTTRTCSGVGIGSEMSGGIFNITVEDIHVWDSAAGLRIKTDKGRGGYISNI TFNNVLLEKVKVPIRFSSGSNDHSDDKWDPKAL…
AtPG57	AT4G35670.1	MKTILDISILINFLCFGIVYGKNYNVLNFDAKGDGQTDDSEAFLQAWTAACGGDGDIKTL LIPSGKTFLLQPTVFQGPCKSSSIKVQLDGTIVAPSDKFAWSDPISRMWIKFSTVSGLII VGSGTIDSRGSSFWELNLKASQRPTALHISKCDNLRINGITSIDSPKNHISIKTCNTVAI SNINLFAPETSPNTDGIDISDSTNINIFDSTIQTGDDCIAINSGSSNINITGINCGPGHG ISVGSLGAGGAEAKVSDVQVTHCTFNQTTNGARIKTWLGGQGYARNISFTDITLVNTKNP IIIDQHYIDKGRLTEESAVAISNVKFVDFRGTSSNKNAITLKCSETTHCVDVVMDGIDIT MANGGKPKVNCQYVDGESSDTDLMRDCFKNNTSS
AtPG58	AT5G14650.1	MCRLTLKCLSLNFLLLISLFSSRFGTCDARYSVYWKGNRRSIAEGGSSGTINVLDHGAKG DGTSDDTKAFEDAWQVACKVAASTLLVPSGSTFLVGPVSFLGKECKEKIVFQLEGKIIAP TSASAWGSGLLQWIEFKALQGITIKGKGIIDGRGSVWWNDMMGTKMPRTKPTALRFYGSN GVTVSGITIQNSPQTHLKFDNCISIQVSDFTTSSPGDSPNTDGIHLQNSQDAVIYRSTLA CGDDCISIQTGCSNINIHDVDCGPGHGISIGGLGKDNTKACVSNITVRDVTMHETTNGVR IKSWQGGSGSVKQVMFSNIQVSNVANPIIIDQYYCDGGGCHNETSAVAVSNINYINIKGT YTKEPVRFACSDSLPCTGISLSTIELKPATGKA…
AtPG59	AT5G17200.1	MKSSLFFVLLCLFQINKLCFCLEEESLKVKNGFGSNGFISVTSFGAIGDGKTDDTKAFLK AWEAVCKGGHNRKILVPQGKTFMLKPLTFIGPCKSSTISLSIRGNLVAPGYTWYAGRYTT WISFDSINGLVVTGGGTIDGRGSLWWGNVNNRPCAMHFNNCNGLRISNLRHLNSPRNHVG LSCSQNIEVRGLRMTAPGDSPNTDGIDISNCIGVHIHDSVIATGDDCIAINSGSSHINIT GIFCGPGHGISVGSLGVTGDFETVEEVRVKNCTFTKTQNGVRIKTYQNGSGYARKISFED INMVASENPIIIDQTYHNGGTNGGISKSSSSYQNCHLTAKQRTPSGNGKGVKVTDVRYAR IRGSSASDQDITLNCDADLGCSDIVMDNVNMVS…
AtPG60	AT5G27530.1	MEDMVTIQKNGDIPAFVRVTTQWHGLMSFPETILRISILINFICFGLVNGQIYNVLKFGA EGDGQTDDSNAFLQAWNATCGGEENINTLFIPSGKTYLLQPIEFKGPCKSTSIKLQLDGI IVAPSNITSWSNPKSQTWISFSGVPGLMIDGSGTINGRGSSFWEALHICNCNNLTINGIT SIDSPKSHISIKNCHYVAISKINILAPENSPNTDGIDISYSTNVNIFDSTIQTGDDCIAI NTGSSSINITQVNCGPGHGISVGSLGADGENAAVSDVYVTQCTFNKTTNGARIKTWQGGQ GYARNISFENITLINVQNPIIIDQQYTDKVLLDATKDSAVAISSVKYVGFQGTTLNEDAI MLKCSAITYCKDMVIDDIEVTMENGEKPKVECE…
AtPG61	AT5G39910.1	MANFVMFLNFLLSLTVFHTFQSVQSHFSLYNDNNIFNVLNYGAIGDGFSDDSKAFKDAWE DTCNYIGSESIMEIPEGNTFLLQPIEFHGPCKSKKIILSISGNLIAPESPYEWKCNKDDC HQWIEFAHINGLYIDGHGLMACLKRPRGVVISHSSNVHISNIMVKDSPNFQMSLEDSKWV IVKQLTITADGDSPNTDGIHIQRSQNVIVYDSNIRTGDDCISIGDGSKYINISRISCGPG HGISIGSLGRYGTKETVENVVVRDCTFRETTNGVRIKTWQTKAVEIKNVMFNHIHGTSIK KPFVQLLCSKSVPCRDIFMNDINIHDENEEEEKKYHKSLSRHDDHPSAECINVKGESNGV MKPKLACLESKRH
AtPG62	AT5G41870.1	MKISQAPISVFVLFLLSTVLPHHLSLGAPITCSGIVPMKHRNEMLSISDFGAVGDGKTLN TKAFNSAIDRIRNSNNSNEGTLLYVPRGVYLTQSFNLTSHMTLYLADGAVIKAVQDTEKW PLTDPLPSYGRGREHPGRRYISFIHGDGLNDVVITGRNGTIDGQGEPWWNMWRHGTLKFT RPGLIEFNNSTNILVSHVVLQNSPFWTLHPVYCSNVVVHHVTILAPTDSYNTDGIDPDSS SNVCIEDSYISTGDDLVAVKSGWDEYGIAYNRPSRDITIRRITGSSPFAGIAIGSETSGG IQNVTVENITLYNSGIGIHIKTNIGRGGSIQGITISGVYLEKVRTGIKISGDTGDHPDDK FNTSALPIVRGITIKNVWGIKVERAGMVQGLKD…
AtPG63	AT5G44830.1	MCGSGGNSKTFLIPSNQTFLLQPLTFQGPCKSPSVQVKFDGKIVAPINKAAWSESKLFRW VSFKEIIGLTVNGSGTIHGRGSSFWKQLHFQRCNDLKIIGITSFNSPRNHISISECKRVQ LTKIKLVAPEDSPNTDGINISGSSDVDVYDTFIGTGDDCVAINNGSVNINITRMNCGPGH GISVGSLGRDGEESIVENVQVTNCTFFRTDNGVRIKTWPNGKGYARNILFKDLTFRESKN PIIIDQNYVDKGRLDVEESAVAISNVTFTDIRGTSQRNEIIKIDCSEVTYCKDIVLDKID IATVDGNKPVVECSNVYGKSINTNDANGCFED
AtPG64	AT5G44840.1	MEIILRGVFLLTLLHSILVNGQIYDVLEFGADGNGITDDSKAFVKAWSAMCGSGGNSKTF IIPSNKTFLLQPLTFQGPCKSPSVQVKFDGKIVAPINKAAWSDYKLFRWVSFKEIIGLTV NGSGTIHGRGSSFWKQGLPASKRPTQLHFQRCNDLMITGITSFNSPKNHISISECKRVKI TKIKLVAPHDSPNTDGINISESSDVDIYDTVIGTGDDCVAINSGSMNINIARMNCGPGHG ISVGSVGRDGEESIVENVQVTNCTFIRTDNGARIKTWPNGKGYAKNILFKSLTFRETKNP IIIDQNYVDKGRLDVEESAVAISNVTFTDLRGTSKLDEIIKIDCSKVTYCKDIVLDKIDI ATVDGNKPIVECSNVYGKSINANEANGCFKT
AtPG65	AT5G48140.1	MGRVHFGVSAFFVFCLLGLSANAKIFNINSPPGSDITNALLKAFNEACQFPTKSTVMIPK GEYKLGEIVMMGPCKAPIRIALLGTVKADGNANGKEKWVAFRNINGFKLNGGGVFDGEGN AAWRVNNCHKTFNCKKLPISIRFDFVTDAKIRGITSLDAKHFHINVIGAKNVTFEDVKII APAESPNTDGIHVGRSDGIKIINSFISTGDDCVSVGDGMKNLLVERVTCGPGHGISIGSL GRYSHEENVSGIKIINCTLQETDNGLRIKTWPSAACTTTASDIHFENILLKNVSNPILID QEYCPWNQCNKQKPSTIKLANISFKKIRGTSGNKDAVKLLCSKGYPCQNVEVGDVNIQYT GADGPATFQCSNVSPKLVGTQIPKACSSPVTKP…
NA	AT1G23470	not found in Arabidopsis thaliana tair 10

## Sheet: Table S6
Table S6. The Ka/Ks ratio of paralogous genes in AaPG gene family
Gene ID	Gene name	Genomic location	Gene ID	Gene name	Genomic location	Ka	Ks	Ka/Ks	Evolutionary selection model
AsquamosaB01T004618.1	AaPG09	Chr1	AsquamosaB03T001821.1	AaPG26	Chr3	0.204926	1.42506	0.143802	purifying selection
AsquamosaB02T000084.1	AaPG10	Chr2	AsquamosaB02T002690.1	AaPG14	Chr2	0.196308	2.12753	-	-
AsquamosaB02T000974.1	AaPG11	Chr5	AsquamosaB02T003415.1	AaPG19	Chr2	0.247235	1.78991	0.138128	purifying selection
AsquamosaB05T000439.1	AaPG34	Chr5	AsquamosaB07T002449.6	AaPG39	Chr7	0.521398	2.00666	-	-

## Sheet: Table S7
Table S7. Selection pressure analysis of homologous PG genes between atemoya and mountain soursop
Gene 1	Gene 2	Ka	Ks	Ka/Ks
AaPG01	AmoPG11	0.0350289	0.111683	0.313645
AaPG02	AmoPG10	0.0251697	0.136927	0.183818
AaPG02	AmoPG03	0.258365	1.27413	0.202777
AaPG03	AmoPG09	0.0186761	0.099009	0.188631
AaPG04	AmoPG02	0.0337487	0.105514	0.319851
AaPG05	AmoPG03	0.021153	0.129388	0.163485
AaPG05	AmoPG10	0.255779	1.35142	0.189267
AaPG06	AmoPG04	0.0322953	0.100966	0.319863
AaPG08	AmoPG06	0.0250516	0.144394	0.173495
AaPG09	AmoPG23	0.204893	1.344	0.15245
AaPG10	AmoPG21	0.0237654	0.160727	0.147862
AaPG10	AmoPG17	0.228875	1.87519	0.122054
AaPG11	AmoPG19	0.213655	1.24999	0.170926
AaPG13	AmoPG18	0.0069624	0.0988975	0.0704002
AaPG14	AmoPG17	0.0448162	0.209713	0.213702
AaPG14	AmoPG21	0.211441	1.43863	0.146974
AaPG25	AmoPG22	0.0335442	0.146808	0.22849
AaPG26	AmoPG23	0.0181456	0.101724	0.178381
AaPG27	AmoPG30	0.033031	0.208625	0.158327
AaPG28	AmoPG31	0.0195471	0.135121	0.144664
AaPG29	AmoPG33	0.0150534	0.144484	0.104188
AaPG30	AmoPG34	0.0150926	0.143636	0.105076
AaPG30	AmoPG24	0.269607	2.26496	-
AaPG31	AmoPG35	0.0284253	0.159748	0.177938
AaPG32	AmoPG36	0.074398	0.138266	0.53808
AaPG34	AmoPG39	0.030751	0.145602	0.211199
AaPG34	AmoPG25	0.473071	1.89397	0.249777
AaPG38	AmoPG26	0.0318299	0.143253	0.222193
AaPG39	AmoPG25	0.0380951	0.127811	0.298057
AaPG39	AmoPG39	0.519839	2.12698	-

## Sheet: Table S8
Table S8. Signal peptide prediction of AaPG family proteins
Gene ID	Prediction	OTHER	SP(Sec/SPI)	CS position
AaPG01	SP	0.000199	0.99977	CS pos: 24-25. Pr: 0.9655
AaPG02	SP	0.000198	0.999766	CS pos: 19-20. Pr: 0.9825
AaPG03	SP	0.000206	0.999789	CS pos: 26-27. Pr: 0.9774
AaPG04	OTHER	1	0	-
AaPG05	SP	0.000241	0.9997	CS pos: 18-19. Pr: 0.9789
AaPG06	SP	0.000225	0.999741	CS pos: 25-26. Pr: 0.9756
AaPG07	SP	0.000645	0.999312	CS pos: 28-29. Pr: 0.8493
AaPG08	SP	0.004316	0.99566	CS pos: 27-28. Pr: 0.8334
AaPG09	OTHER	1	1e-06	-
AaPG10	SP	0.001824	0.998131	CS pos: 27-28. Pr: 0.9608
AaPG11	SP	0.00022	0.99976	CS pos: 22-23. Pr: 0.9786
AaPG12	SP	0.000323	0.999651	CS pos: 21-22. Pr: 0.9779
AaPG13	OTHER	0.999893	0.000154	-
AaPG14	SP	0.000258	0.999698	CS pos: 25-26. Pr: 0.9565
AaPG15	SP	0.000274	0.999708	CS pos: 26-27. Pr: 0.9711
AaPG16	SP	0.000234	0.999728	CS pos: 25-26. Pr: 0.9761
AaPG17	SP	0.00021	0.999771	CS pos: 22-23. Pr: 0.9765
AaPG18	SP	0.000221	0.999734	CS pos: 22-23. Pr: 0.9800
AaPG19	SP	0.000208	0.999754	CS pos: 24-25. Pr: 0.9807
AaPG20	SP	0.00022	0.999768	CS pos: 19-20. Pr: 0.5643
AaPG21	OTHER	0.999657	0.00033	-
AaPG22	SP	0.118032	0.88194	CS pos: 19-20. Pr: 0.8039
AaPG23	SP	0.000218	0.999753	CS pos: 22-23. Pr: 0.9823
AaPG24	SP	0.000221	0.999752	CS pos: 23-24. Pr: 0.9753
AaPG25	SP	0.195895	0.804094	CS pos: 22-23. Pr: 0.5357
AaPG26	OTHER	1	1.2e-05	-
AaPG27	SP	0.096936	0.903027	CS pos: 33-34. Pr: 0.7938
AaPG28	OTHER	1	0	-
AaPG29	SP	0.000205	0.999797	CS pos: 26-27. Pr: 0.9684
AaPG30	SP	0.001565	0.998426	CS pos: 30-31. Pr: 0.8585
AaPG31	SP	0.000188	0.999779	CS pos: 22-23. Pr: 0.9796
AaPG32	SP	0.154351	0.845621	CS pos: 32-33. Pr: 0.7559
AaPG33	OTHER	1	0	-
AaPG34	OTHER	0.999906	0.000118	-
AaPG35	OTHER	1	1e-06	-
AaPG36	SP	0.00021	0.999773	CS pos: 23-24. Pr: 0.8636
AaPG37	SP	0.000265	0.999729	CS pos: 22-23. Pr: 0.9702
AaPG38	SP	0.281156	0.718837	CS pos: 48-49. Pr: 0.6590
AaPG39	SP	0.00022	0.999752	CS pos: 23-24. Pr: 0.9759
AaPG40	OTHER	1	1.3e-05	-
Notes: SP indicates the protein is predicted to contain a signal peptide; OTHER means no signal peptide was identified. CS represents the position of signal peptide cleavage site, and Pr is the corresponding prediction probability. NA indicates no available data.

## Sheet: Table S9
Table S9. Primers used for RT-qPCR analysis of AaPGs
Primer name	Forward primer sequences (5'-3')	Reverse primer sequences (5'-3')	Usage
qAaPG19	GTTGCACCGGCGAATTATGC	TCAGTGACCTTGCACCGTATGG	RT-qPCR
qAaPG21	CGTTAGCGGCGTCTCGATCTA	GCTGGCTGTTGATCGACGT	RT-qPCR
qAaPG23	CTTCAGGAAGAAGTTGCCCA	GGTTGATTGCTGCACATGTATG	RT-qPCR
qAaPG24	ACTCAAAGGGAAGCTCGTTG	GCCTCCATAAATCGAGACGC	RT-qPCR
qAaPG27	CTCGGCTCTCAGGATGAAGC	CGTTGATTGTACCATTGTCGCC	RT-qPCR
qAcActin	GACACCATCCCCAGAATCC	CCCCAGAAGAACACCCTGT	RT-qPCR
pYL1300-AaPG19	ctcactcaagtccgttagagcccgggATGGGAACGCAAATGCGTTT	cttaggtggcagcgaacgaggggcccCAGGCAACTTGGCGGAAA	Construction of subcellular localization vector
pYL1300-AaPG21	ctcactcaagtccgttagagcccgggATGCCTTCTCGTAATCGCCA	cttaggtggcagcgaacgaggggcccCAGACAACTGGGTGGCACCA	Construction of subcellular localization vector
pYL1300-AaPG23	ctcactcaagtccgttagagcccgggATGCCAAACCACATGCATTC	cttaggtggcagcgaacgaggggcccTAGACAACTAGGCGGCAG	Construction of subcellular localization vector
pYL1300-AaPG24	ctcactcaagtccgttagagcccgggATGGCACACCACATGCATTT	cttaggtggcagcgaacgaggggcccCAGACAACTGGGTGGCAC	Construction of subcellular localization vector
